# Supplementary material for: 1-[(1-Methyl-1H-imidazol-5-yl)meth­yl]-1H-indole-5-carbonitrile
Source: Acta Crystallogr Sect E Struct Rep Online. 2012 Nov 30;68(Pt 12):o3486. doi: 10.1107/S1600536812048404 (PMC3589058; doi:10.1107/S1600536812048404)
Supplement: Supplementary file 2 [file e-68-o3486-Isup2.hkl]

# 
# h,k,l, Fc-squared, Fo-squared, sigma(Fo-squared) and status flag 
# 
data_I
_shelx_title ' mo_JDJ_SUB1_0m in P2(1)/n' 
_shelx_refln_list_code          4 
_shelx_F_calc_maximum      159.57 
_exptl_crystal_F_000       496.00 
_reflns_d_resolution_high  0.7142 
 
loop_ 
 _symmetry_equiv_pos_as_xyz 
 'x, y, z' 
 '-x+1/2, y+1/2, -z+1/2' 
 '-x, -y, -z' 
 'x-1/2, -y-1/2, z-1/2' 
 
_cell_length_a    10.9624 
_cell_length_b     7.8687 
_cell_length_c    14.2915 
_cell_angle_alpha  90.000 
_cell_angle_beta  106.727 
_cell_angle_gamma  90.000 
 
_shelx_F_squared_multiplier     1.000 
 
loop_ 
 _refln_index_h 
 _refln_index_k 
 _refln_index_l 
 _refln_F_squared_calc 
 _refln_F_squared_meas 
 _refln_F_squared_sigma 
 _refln_observed_status 
   2   0   0      681.51      623.52      4.39 o 
   4   0   0      386.30      366.91      4.19 o 
   6   0   0      149.80      140.45      3.21 o 
   8   0   0      220.92      209.99      4.53 o 
  10   0   0      985.53      939.90     13.40 o 
  12   0   0       50.83       45.87      4.28 o 
  14   0   0      115.56      149.11     11.42 o 
   1   1   0     2434.17     2246.72      9.21 o 
   2   1   0       22.37       21.52      0.45 o 
   3   1   0       30.80       48.02      0.93 o 
   4   1   0        1.16        1.97      0.54 o 
   5   1   0      506.44      551.74      4.47 o 
   6   1   0      273.90      300.68      3.26 o 
   7   1   0        0.08       -0.63      0.63 o 
   8   1   0       80.44       91.92      2.28 o 
   9   1   0      113.36      112.53      3.04 o 
  10   1   0       87.03       78.76      2.71 o 
  11   1   0      157.48      157.01      4.43 o 
  12   1   0       39.91       31.79      2.53 o 
  13   1   0        2.20        1.38      1.83 o 
  14   1   0        1.87        0.80      3.38 o 
   0   2   0      318.46      269.44      2.52 o 
   1   2   0    10306.26    10276.13     44.94 o 
   2   2   0    15214.85    14604.74     66.93 o 
   3   2   0      323.62      327.65      2.31 o 
   4   2   0       77.26       91.79      1.37 o 
   5   2   0      120.79      120.45      1.73 o 
   6   2   0      308.10      314.89      3.43 o 
   7   2   0       16.82       25.31      1.19 o 
   8   2   0        8.02        9.27      1.10 o 
   9   2   0        7.92        4.59      1.17 o 
  10   2   0      141.95      129.39      5.06 o 
  11   2   0       56.29       57.03      2.94 o 
  12   2   0      111.67      120.99      4.62 o 
  13   2   0       35.21       38.70      3.41 o 
  14   2   0        8.06        6.17      3.84 o 
   1   3   0      260.10      275.96      2.07 o 
   2   3   0     1232.93     1287.95      7.81 o 
   4   3   0      417.70      462.58      3.63 o 
   5   3   0      109.98      134.10      1.70 o 
   6   3   0      182.55      189.34      2.72 o 
   7   3   0       65.79       70.10      2.32 o 
   8   3   0      443.20      411.00      5.16 o 
   9   3   0        0.83        1.10      1.18 o 
  10   3   0        0.71       -0.13      1.31 o 
  11   3   0        5.16        3.13      1.57 o 
  12   3   0        0.20        0.59      1.66 o 
  13   3   0      190.10      212.70      6.93 o 
  14   3   0       22.72       26.90      6.82 o 
   0   4   0      729.97      672.62      6.35 o 
   1   4   0        6.88        4.23      0.51 o 
   2   4   0       45.55       48.16      1.28 o 
   3   4   0     4554.15     4795.79     28.64 o 
   4   4   0      730.61      742.84      5.93 o 
   5   4   0      381.84      367.43      3.83 o 
   6   4   0       46.54       49.00      2.16 o 
   7   4   0      164.99      159.32      3.92 o 
   8   4   0        0.41        0.38      1.13 o 
   9   4   0        0.00        0.32      1.24 o 
  10   4   0        5.99        3.22      1.59 o 
  11   4   0       36.24       43.46      2.81 o 
  12   4   0       18.87       16.56      2.75 o 
  13   4   0        0.30        2.37      3.54 o 
   1   5   0       15.64       11.51      0.71 o 
   2   5   0      101.40       97.10      1.83 o 
   3   5   0      110.10      121.76      2.03 o 
   4   5   0      224.11      218.22      3.00 o 
   5   5   0        2.38       32.00      3.29 o 
   6   5   0       79.26       79.84      2.62 o 
   7   5   0      378.62      335.75      4.87 o 
   8   5   0      145.46      152.15      4.07 o 
   9   5   0       48.19       55.84      3.12 o 
  10   5   0        7.58        5.41      1.83 o 
  11   5   0        5.18        5.24      2.13 o 
  12   5   0       52.80       53.60      3.73 o 
  13   5   0       18.38        8.67      4.80 o 
   0   6   0      218.78      236.90      4.27 o 
   1   6   0      146.35      144.20      2.31 o 
   2   6   0       25.09       24.14      1.39 o 
   4   6   0      298.87      306.62      4.81 o 
   5   6   0      416.71      413.56      6.00 o 
   7   6   0       10.32       11.69      1.76 o 
   8   6   0        0.23       -0.36      1.41 o 
   9   6   0        5.89        5.80      1.76 o 
  10   6   0        0.00        0.14      1.82 o 
  11   6   0        7.05        6.98      2.37 o 
  12   6   0       92.64       96.44      8.84 o 
   1   7   0       22.93       24.65      2.17 o 
   2   7   0        2.05        3.13      1.25 o 
   3   7   0       77.75       76.67      3.01 o 
   4   7   0       52.76       50.49      2.70 o 
   5   7   0      111.54      107.20      3.97 o 
   6   7   0       35.25       31.58      2.51 o 
   7   7   0      117.10      231.15      5.59 o 
   8   7   0       22.34       22.28      2.47 o 
   9   7   0       79.02       82.26      4.07 o 
  10   7   0        0.88       -0.88      2.08 o 
  11   7   0        7.90        4.26      6.01 o 
   0   8   0        1.49        2.34      2.08 o 
   1   8   0       82.43       80.11      3.52 o 
   2   8   0       13.80       14.25      2.65 o 
   3   8   0        0.05        2.45      1.55 o 
   4   8   0        0.09       22.88      2.69 o 
   5   8   0        4.23        4.06      1.81 o 
   6   8   0      144.55      140.59      5.37 o 
   7   8   0       10.97        8.76      2.31 o 
   8   8   0        0.13       25.20      3.07 o 
   9   8   0        0.14        1.94      2.74 o 
   1   9   0        1.38        2.24      1.83 o 
   2   9   0        7.16        4.96      1.98 o 
   3   9   0       85.23       82.84      4.78 o 
   4   9   0        2.17        2.60      2.13 o 
   5   9   0        0.85        1.05      2.10 o 
   6   9   0        0.38       10.90      2.53 o 
   7   9   0       14.71       14.96      3.00 o 
   8   9   0       16.52        3.76      7.01 o 
   0  10   0        6.53        7.28      3.50 o 
   1  10   0        0.98       -1.70      1.92 o 
   2  10   0        3.74        4.40      2.28 o 
   3  10   0       21.19       23.56      3.37 o 
   4  10   0        3.01        9.06      3.29 o 
   5  10   0        0.15       -4.51      6.01 o 
   6  10   0       10.69        9.22      5.59 o 
 -13   0   1       78.83       89.38      6.48 o 
 -11   0   1       50.45       52.46      4.37 o 
  -9   0   1      258.03      246.84      6.84 o 
  -7   0   1     2803.00     2836.57     24.81 o 
  -5   0   1     2914.32     3035.30     21.96 o 
  -3   0   1     1420.28     1271.64     10.16 o 
  -1   0   1     1269.41     1151.72      6.90 o 
   1   0   1        6.44        3.73      0.42 o 
   3   0   1     2761.24     2686.62     20.36 o 
   5   0   1     2419.95     2514.27     20.12 o 
   7   0   1       90.95      100.54      3.34 o 
   9   0   1      257.43      254.31      6.85 o 
  11   0   1       64.21       63.22      3.87 o 
  13   0   1        8.74        7.85      3.97 o 
 -14   1   1       15.43       15.60      3.29 o 
 -13   1   1       35.61       27.82      2.64 o 
 -12   1   1       11.96       15.19      2.01 o 
 -11   1   1      217.05      212.76      4.62 o 
 -10   1   1     1673.90     1551.18     12.62 o 
  -9   1   1       65.66       65.18      2.38 o 
  -8   1   1      725.60      723.88      6.19 o 
  -7   1   1      393.19      430.17      4.21 o 
  -6   1   1       27.59       22.89      1.12 o 
  -5   1   1      372.30      386.19      3.33 o 
  -4   1   1      222.30      229.88      1.83 o 
  -3   1   1      955.30      924.07      5.03 o 
  -2   1   1     4488.43     4409.73     20.54 o 
  -1   1   1      179.93      184.08      1.09 o 
   0   1   1     4608.37     4278.98     20.91 o 
   1   1   1      755.58      788.10      3.84 o 
   2   1   1     1489.60     1460.49      7.42 o 
   3   1   1      821.05      819.50      5.27 o 
   4   1   1       20.59       28.28      1.00 o 
   5   1   1      713.34      733.40      5.41 o 
   6   1   1       24.60       27.58      1.23 o 
   7   1   1      106.47      107.39      2.18 o 
   8   1   1       17.85       13.07      1.20 o 
   9   1   1       71.80       74.41      2.52 o 
  10   1   1      188.36      165.49      3.62 o 
  11   1   1      277.77      251.92      5.12 o 
  12   1   1      276.15      282.05      5.50 o 
  13   1   1        0.82        3.36      3.05 o 
  14   1   1       30.42       33.35      7.56 o 
 -14   2   1        4.64        3.84      2.40 o 
 -13   2   1      114.62      112.28      4.67 o 
 -12   2   1       57.06       52.38      3.15 o 
 -11   2   1        0.13        0.61      1.31 o 
 -10   2   1       99.76       95.02      3.60 o 
  -9   2   1      857.98      828.63      8.71 o 
  -8   2   1      129.53      131.88      2.54 o 
  -7   2   1      215.19      202.58      2.94 o 
  -6   2   1      373.25      375.82      3.80 o 
  -5   2   1      545.75      597.79      4.67 o 
  -4   2   1      504.71      551.96      3.61 o 
  -3   2   1      159.08      149.99      1.75 o 
  -2   2   1     2345.94     2361.90     12.61 o 
  -1   2   1     1182.64     1166.19      5.71 o 
   0   2   1      735.57      702.70      3.88 o 
   1   2   1    11674.50    11740.24     55.49 o 
   2   2   1      971.12      958.63      5.14 o 
   3   2   1      400.96      395.93      2.93 o 
   4   2   1      478.33      535.22      4.20 o 
   5   2   1      466.54      473.26      4.04 o 
   6   2   1      109.26      129.15      2.10 o 
   7   2   1       57.60       55.87      1.73 o 
   8   2   1      212.43      192.22      3.27 o 
   9   2   1       48.23       48.40      2.37 o 
  10   2   1       31.01       28.94      2.23 o 
  11   2   1       26.71       28.29      2.34 o 
  12   2   1        1.80        0.44      1.72 o 
  13   2   1       56.38       55.49      3.92 o 
  14   2   1        3.58        1.06      5.66 o 
 -14   3   1      125.74      143.33      8.79 o 
 -13   3   1       12.03        9.83      2.28 o 
 -12   3   1      109.12      113.58      4.48 o 
 -11   3   1      110.93      124.86      4.19 o 
 -10   3   1       39.81       58.07      2.97 o 
  -9   3   1      288.66      257.25      5.96 o 
  -8   3   1       70.28       56.72      2.25 o 
  -7   3   1      388.58      404.43      5.44 o 
  -6   3   1       59.48       52.13      1.56 o 
  -5   3   1       24.16       24.92      1.06 o 
  -4   3   1      137.57      130.59      1.88 o 
  -3   3   1      532.30      514.29      3.91 o 
  -2   3   1      459.20      464.90      3.14 o 
  -1   3   1        6.79        8.91      0.54 o 
   0   3   1        4.63        4.44      0.41 o 
   1   3   1       60.02       55.50      0.96 o 
   2   3   1      446.81      481.20      3.51 o 
   3   3   1      104.89      100.41      1.53 o 
   4   3   1      680.26      743.37      5.20 o 
   5   3   1       51.28       50.54      1.25 o 
   6   3   1       37.66       37.27      1.39 o 
   7   3   1       84.15       91.63      2.67 o 
   8   3   1       90.00       75.99      2.75 o 
   9   3   1      399.58      357.66      5.42 o 
  10   3   1        0.01       -0.73      1.35 o 
  11   3   1        0.28       -0.62      1.48 o 
  12   3   1        0.05       -0.91      1.80 o 
  13   3   1      187.09      200.51      7.35 o 
 -13   4   1       20.59       24.57      3.00 o 
 -12   4   1       69.32       64.48      3.64 o 
 -11   4   1       12.44       20.55      2.31 o 
 -10   4   1      601.77      590.65      7.54 o 
  -9   4   1        1.23        1.07      1.24 o 
  -8   4   1      124.44      126.53      3.57 o 
  -7   4   1       31.31       34.44      1.83 o 
  -6   4   1       28.26       33.89      1.69 o 
  -5   4   1       16.76        8.65      0.82 o 
  -4   4   1      119.27      128.36      2.08 o 
  -3   4   1      183.71      207.00      2.57 o 
  -2   4   1      103.68      111.43      1.46 o 
  -1   4   1        8.13        9.88      0.63 o 
   0   4   1     1935.50     2028.42     11.04 o 
   1   4   1      125.13      124.88      1.52 o 
   2   4   1      940.18      962.21      6.18 o 
   3   4   1     1658.61     1682.24      9.77 o 
   4   4   1       11.39       11.27      0.76 o 
   5   4   1      470.04      454.38      4.23 o 
   6   4   1      240.47      200.47      3.45 o 
   7   4   1        0.67        0.96      1.02 o 
   8   4   1      218.52      213.08      4.12 o 
   9   4   1       91.31      100.58      3.44 o 
  10   4   1        2.44        1.77      1.55 o 
  11   4   1        0.87        1.19      1.69 o 
  12   4   1       19.71       14.37      2.48 o 
  13   4   1       11.42       11.52      8.01 o 
 -13   5   1      119.83      142.67      9.59 o 
 -12   5   1       27.80       35.16      3.21 o 
 -11   5   1       87.34       76.25      4.10 o 
 -10   5   1       89.28       82.57      3.58 o 
  -9   5   1       50.85       36.75      2.28 o 
  -8   5   1       57.32       43.70      2.39 o 
  -7   5   1      372.50      323.81      5.00 o 
  -6   5   1      123.06      113.31      2.91 o 
  -5   5   1        1.92        4.62      0.92 o 
  -4   5   1       40.50       48.54      1.94 o 
  -3   5   1      741.66      778.71      5.34 o 
  -2   5   1      342.25      387.96      3.36 o 
  -1   5   1        4.88        7.49      0.62 o 
   0   5   1        0.93       -0.01      0.50 o 
   1   5   1      438.01      477.23      3.68 o 
   2   5   1        1.24        1.26      0.56 o 
   3   5   1      203.10      223.68      2.76 o 
   4   5   1       38.12       39.17      1.56 o 
   5   5   1        0.08       -0.89      0.89 o 
   6   5   1      126.25      113.26      3.04 o 
   7   5   1      428.37      409.86      5.52 o 
   8   5   1       13.76        9.58      1.68 o 
   9   5   1       11.88       13.32      1.99 o 
  10   5   1       18.91       15.62      2.23 o 
  11   5   1       88.19       93.16      4.52 o 
  12   5   1        0.81        0.03      2.74 o 
 -12   6   1       14.31       16.80      4.23 o 
 -11   6   1      121.06      122.99      5.25 o 
 -10   6   1        9.60        7.50      2.08 o 
  -9   6   1       21.71       25.72      2.32 o 
  -8   6   1       23.48       23.47      2.14 o 
  -7   6   1       18.27       15.14      1.85 o 
  -6   6   1       14.72       12.17      1.61 o 
  -5   6   1       23.36       20.07      1.76 o 
  -4   6   1      322.71      332.93      4.99 o 
  -3   6   1      161.38      157.71      3.74 o 
  -2   6   1      449.29      434.00      5.30 o 
  -1   6   1       49.64       45.73      1.70 o 
   0   6   1        6.16        6.51      0.81 o 
   1   6   1        0.00       -0.26      0.71 o 
   2   6   1      408.59      388.87      4.27 o 
   3   6   1        1.54        0.67      0.86 o 
   4   6   1      330.97      360.15      5.11 o 
   5   6   1     1858.59     1763.87     15.24 o 
   6   6   1        2.03        1.61      1.32 o 
   7   6   1        1.05        1.98      1.43 o 
   8   6   1        1.45        1.06      1.50 o 
   9   6   1       17.88       12.72      2.50 o 
  10   6   1       80.28       74.59      3.89 o 
  11   6   1        0.81        3.60      2.56 o 
  12   6   1      106.78      124.25     11.86 o 
 -11   7   1       10.94       12.55      4.40 o 
 -10   7   1       17.28       19.94      2.75 o 
  -9   7   1       67.25       69.57      3.76 o 
  -8   7   1       65.82       63.25      3.47 o 
  -7   7   1       17.53       13.27      2.10 o 
  -6   7   1       72.74       63.35      3.54 o 
  -5   7   1      128.79      128.39      4.19 o 
  -4   7   1       11.70       11.30      1.68 o 
  -3   7   1      111.85      103.50      3.35 o 
  -2   7   1      152.68      159.15      4.03 o 
  -1   7   1        4.69        1.67      1.24 o 
   0   7   1      228.18      231.58      4.14 o 
   1   7   1      266.18      252.72      4.66 o 
   2   7   1        2.36        2.53      1.26 o 
   3   7   1       86.08       81.06      3.33 o 
   4   7   1       68.96       65.38      3.11 o 
   5   7   1       90.82       80.57      3.48 o 
   6   7   1      128.55      133.91      5.14 o 
   7   7   1        0.09       -0.15      1.47 o 
   8   7   1        7.39        5.19      1.82 o 
   9   7   1       16.28       17.90      2.50 o 
  10   7   1        5.00        4.32      2.20 o 
  11   7   1       26.39       65.61     12.77 o 
  -9   8   1        5.42        5.22      2.47 o 
  -8   8   1        5.06        4.71      2.19 o 
  -7   8   1       10.81        9.54      2.28 o 
  -6   8   1        3.89        3.44      1.86 o 
  -5   8   1       59.87       60.22      3.53 o 
  -4   8   1       26.48       23.02      2.81 o 
  -3   8   1       14.47       15.88      2.11 o 
  -2   8   1        1.64        2.49      1.50 o 
  -1   8   1       81.01       64.61      3.22 o 
   0   8   1        0.54        0.20      1.38 o 
   1   8   1        0.18        0.00      1.39 o 
   2   8   1      188.47      186.50      5.25 o 
   3   8   1       16.99        9.21      2.15 o 
   4   8   1       28.27       27.33      2.82 o 
   5   8   1        0.36        1.62      1.76 o 
   6   8   1      266.07      229.38      6.14 o 
   7   8   1       88.49       81.86      4.33 o 
   8   8   1       48.87       64.42      5.28 o 
   9   8   1        6.07        9.95      3.41 o 
  -7   9   1       12.94        9.24      2.59 o 
  -6   9   1        9.90        3.53      2.28 o 
  -5   9   1        6.09        2.51      2.13 o 
  -4   9   1      127.17      124.28      5.76 o 
  -3   9   1       19.02       19.96      2.67 o 
  -2   9   1       31.52       29.45      2.82 o 
  -1   9   1        0.90       -1.20      1.65 o 
   0   9   1       59.99       58.36      3.36 o 
   1   9   1      140.44      120.96      5.51 o 
   2   9   1       39.77       41.45      3.70 o 
   3   9   1       67.64       69.06      5.31 o 
   4   9   1       14.93       13.60      2.58 o 
   5   9   1       56.59       67.34      4.32 o 
   6   9   1       34.15       39.80      3.64 o 
   7   9   1       61.87       64.48      6.14 o 
   8   9   1        0.04        3.00      6.76 o 
  -6  10   1        2.57       -2.50      7.01 o 
  -5  10   1        3.42        5.26      6.76 o 
  -4  10   1       21.75       22.22      3.91 o 
  -3  10   1       15.63       11.03      2.91 o 
  -2  10   1        3.90        1.41      2.10 o 
  -1  10   1        2.08        1.20      2.07 o 
   0  10   1        1.94        1.30      2.12 o 
   1  10   1        7.86        3.10      2.14 o 
   2  10   1       29.01       30.75      3.38 o 
   3  10   1       14.52        6.34      2.56 o 
   4  10   1       17.46       18.96      3.86 o 
   5  10   1        8.50       15.27      8.01 o 
 -14   0   2        0.30        2.64      3.01 o 
 -12   0   2      288.74      254.43      7.81 o 
 -10   0   2      316.44      333.03      7.07 o 
  -8   0   2      107.37      103.34      2.63 o 
  -6   0   2      215.80      227.94      3.28 o 
  -4   0   2      115.03      116.07      2.51 o 
  -2   0   2     2138.08     2104.70     13.86 o 
   0   0   2     1504.07     1452.44      9.29 o 
   2   0   2     1586.49     1516.43     12.03 o 
   4   0   2       92.79       99.89      2.09 o 
   6   0   2      270.38      270.48      3.98 o 
   8   0   2      567.49      585.49      8.41 o 
  10   0   2      519.49      501.29      8.76 o 
  12   0   2        7.09       10.17      3.47 o 
 -14   1   2       18.81       20.30      2.78 o 
 -13   1   2       49.17       49.16      3.08 o 
 -12   1   2       50.01       43.90      2.71 o 
 -11   1   2       26.39       22.13      2.02 o 
 -10   1   2       26.08       21.06      1.66 o 
  -9   1   2       63.11       63.25      2.29 o 
  -8   1   2       16.35       15.42      1.09 o 
  -7   1   2      570.19      566.68      4.27 o 
  -6   1   2        7.33        2.90      0.58 o 
  -5   1   2      411.32      402.40      3.20 o 
  -4   1   2      408.57      396.83      2.82 o 
  -3   1   2     1459.15     1413.71      7.04 o 
  -2   1   2      580.10      557.19      3.27 o 
  -1   1   2     1592.18     1584.48      7.51 o 
   0   1   2     2182.74     2022.04      8.89 o 
   1   1   2     1321.10     1236.95      6.39 o 
   2   1   2       31.10       36.87      0.92 o 
   3   1   2      217.21      197.24      1.98 o 
   4   1   2       50.17       72.37      1.35 o 
   5   1   2       63.79       86.09      1.61 o 
   6   1   2      839.86      912.43      6.76 o 
   7   1   2      188.08      212.91      2.94 o 
   8   1   2        0.99        0.57      0.85 o 
   9   1   2       97.01       93.19      2.86 o 
  10   1   2       62.00       58.38      2.41 o 
  11   1   2        0.31       -1.39      1.39 o 
  12   1   2       33.93       35.11      3.72 o 
  13   1   2       66.98       62.55      4.72 o 
 -14   2   2       19.53       25.00      3.02 o 
 -13   2   2       58.54       57.67      3.44 o 
 -12   2   2      114.75      115.11      4.54 o 
 -11   2   2      120.97      118.14      3.75 o 
 -10   2   2        8.23        9.16      1.47 o 
  -9   2   2        1.35        1.08      1.01 o 
  -8   2   2      236.42      228.16      3.21 o 
  -7   2   2      290.26      293.87      3.62 o 
  -6   2   2       45.25       44.80      1.22 o 
  -5   2   2      297.63      329.94      2.95 o 
  -4   2   2      134.32      146.29      1.60 o 
  -3   2   2      188.85      204.34      1.80 o 
  -2   2   2      541.24      578.82      3.44 o 
  -1   2   2      111.42      124.22      1.24 o 
   0   2   2      522.43      485.31      3.01 o 
   1   2   2     3729.87     3691.50     16.82 o 
   2   2   2       78.00       88.59      1.26 o 
   3   2   2       15.14       18.90      0.80 o 
   4   2   2      132.24      158.31      2.03 o 
   5   2   2      437.37      425.69      4.07 o 
   6   2   2      656.13      634.83      5.32 o 
   7   2   2       53.18       56.23      1.80 o 
   8   2   2       30.20       31.66      1.63 o 
   9   2   2       82.49       76.20      2.92 o 
  10   2   2      291.67      311.53      5.28 o 
  11   2   2       18.41       21.94      2.80 o 
  12   2   2       13.19        8.46      2.49 o 
  13   2   2       10.08       10.48      2.70 o 
 -14   3   2        9.65       10.69      3.38 o 
 -13   3   2        2.52        1.65      1.97 o 
 -12   3   2       12.04       11.46      1.98 o 
 -11   3   2        7.22        7.46      1.65 o 
 -10   3   2      314.91      267.50      4.70 o 
  -9   3   2      784.78      723.83      7.42 o 
  -8   3   2        0.63        1.29      0.93 o 
  -7   3   2        2.02        0.96      0.79 o 
  -6   3   2      213.37      227.99      3.32 o 
  -5   3   2     1173.96     1154.73      7.75 o 
  -4   3   2       49.92       59.38      1.43 o 
  -3   3   2       29.28       30.87      0.96 o 
  -2   3   2       95.30      105.43      1.38 o 
  -1   3   2      757.95      752.78      4.60 o 
   0   3   2      411.52      399.69      2.90 o 
   1   3   2      132.46      134.95      1.84 o 
   2   3   2     1346.03     1384.02      8.01 o 
   3   3   2      127.70      150.13      1.82 o 
   4   3   2       66.01       73.05      1.47 o 
   5   3   2       44.78       54.32      1.41 o 
   6   3   2      177.33      199.92      2.86 o 
   7   3   2      876.31      813.51      7.71 o 
   8   3   2       17.31       17.35      1.60 o 
   9   3   2       82.27       92.03      3.40 o 
  10   3   2        0.25        0.91      1.43 o 
  11   3   2        9.69        9.12      2.19 o 
  12   3   2      173.95      173.72      6.28 o 
  13   3   2      119.73      136.00      7.83 o 
 -14   4   2       11.53       29.80     10.27 o 
 -13   4   2       38.58       39.48      3.67 o 
 -12   4   2      101.80      106.88      4.78 o 
 -11   4   2       55.57       57.26      3.28 o 
 -10   4   2        2.22       -0.03      1.31 o 
  -9   4   2       95.98       90.84      3.42 o 
  -8   4   2      559.78      516.53      6.06 o 
  -7   4   2       71.94       67.17      2.37 o 
  -6   4   2       18.29       20.94      1.13 o 
  -5   4   2       10.43        8.45      0.82 o 
  -4   4   2      560.97      603.03      4.74 o 
  -3   4   2      282.20      293.24      2.87 o 
  -2   4   2      488.07      536.18      3.99 o 
  -1   4   2     1136.89     1158.15      6.40 o 
   0   4   2       52.34       56.80      1.24 o 
   1   4   2      579.66      604.85      4.28 o 
   2   4   2     1833.71     1936.58     10.94 o 
   3   4   2      870.34      863.99      5.89 o 
   4   4   2       38.10       56.55      1.50 o 
   5   4   2       79.33       68.17      1.95 o 
   6   4   2      150.86      134.44      3.18 o 
   7   4   2       70.00       65.41      2.61 o 
   8   4   2       13.74       19.01      2.09 o 
   9   4   2       81.92       62.68      2.86 o 
  10   4   2        0.32        0.11      1.54 o 
  11   4   2       89.26       93.61      4.52 o 
  12   4   2        9.76        8.34      2.63 o 
 -13   5   2       64.84       86.69     14.06 o 
 -12   5   2        4.13        4.57      2.38 o 
 -11   5   2        1.96        1.72      1.80 o 
 -10   5   2      134.77      135.32      4.36 o 
  -9   5   2       10.97       11.95      1.68 o 
  -8   5   2      471.87      435.36      6.07 o 
  -7   5   2       54.10       48.57      2.30 o 
  -6   5   2       12.55       14.54      1.40 o 
  -5   5   2      343.63      346.03      4.28 o 
  -4   5   2       55.16       66.07      1.97 o 
  -3   5   2      454.42      441.06      4.31 o 
  -2   5   2       13.40       16.15      0.88 o 
  -1   5   2       37.59       43.20      1.10 o 
   0   5   2      447.49      447.76      3.52 o 
   1   5   2       72.81       84.74      1.59 o 
   2   5   2      443.16      446.62      4.00 o 
   3   5   2      704.32      720.21      5.71 o 
   4   5   2      535.13      545.28      5.30 o 
   5   5   2        3.90        1.24      1.05 o 
   6   5   2      151.39      156.37      3.63 o 
   7   5   2       48.64       43.86      2.39 o 
   8   5   2      233.38      219.11      4.72 o 
   9   5   2       12.77        7.81      1.88 o 
  10   5   2      170.50      159.29      5.58 o 
  11   5   2        6.37        9.90      2.57 o 
  12   5   2       53.03       64.63      9.52 o 
 -12   6   2        8.21        9.00      3.55 o 
 -11   6   2        2.93        2.66      2.16 o 
 -10   6   2        2.53        1.24      1.76 o 
  -9   6   2       66.89       59.76      3.17 o 
  -8   6   2        0.16       -0.98      1.34 o 
  -7   6   2       20.35       19.16      1.93 o 
  -6   6   2       12.47       11.72      1.56 o 
  -5   6   2      134.74      133.57      3.46 o 
  -4   6   2       36.36       35.45      2.13 o 
  -3   6   2      155.62      138.05      3.00 o 
  -2   6   2      415.51      406.20      4.96 o 
  -1   6   2       15.16       17.37      1.09 o 
   0   6   2       37.38       42.49      1.52 o 
   1   6   2      254.26      243.25      3.28 o 
   2   6   2        8.41        6.36      0.98 o 
   3   6   2      997.66      995.85      7.89 o 
   4   6   2       99.61      101.08      2.98 o 
   5   6   2      130.75      125.67      3.66 o 
   6   6   2       43.70       43.28      2.57 o 
   7   6   2        2.87        2.56      1.47 o 
   8   6   2       26.87       24.60      2.45 o 
   9   6   2       87.46      104.64      4.37 o 
  10   6   2        7.00        4.85      2.27 o 
  11   6   2       97.37      111.97      7.19 o 
 -11   7   2        9.38       10.72      4.42 o 
 -10   7   2        0.00        2.00      2.07 o 
  -9   7   2        4.43        3.60      2.05 o 
  -8   7   2       79.44       86.08      3.95 o 
  -7   7   2       96.24       95.77      3.99 o 
  -6   7   2      389.35      371.89      6.47 o 
  -5   7   2      267.79      263.52      5.50 o 
  -4   7   2       11.85        4.39      1.40 o 
  -3   7   2        0.65        2.31      1.21 o 
  -2   7   2      520.32      500.28      6.53 o 
  -1   7   2      108.97      114.88      3.45 o 
   0   7   2      129.79      121.29      3.15 o 
   1   7   2      111.37      104.80      3.32 o 
   2   7   2      383.89      357.18      5.56 o 
   3   7   2      505.68      494.66      6.88 o 
   4   7   2      155.46      152.06      4.49 o 
   5   7   2        8.10        6.66      1.71 o 
   6   7   2        8.63        7.06      1.76 o 
   7   7   2       54.35       57.42      3.15 o 
   8   7   2        8.19       11.09      2.09 o 
   9   7   2        0.27       -1.62      1.92 o 
  10   7   2       94.39      103.87      8.31 o 
 -10   8   2       34.59       45.24     11.39 o 
  -9   8   2       35.26       41.62      3.49 o 
  -8   8   2       36.83       47.02      3.52 o 
  -7   8   2       75.35       84.93      4.17 o 
  -6   8   2        0.73        0.30      1.83 o 
  -5   8   2       70.42       69.36      4.25 o 
  -4   8   2       64.33       63.75      3.68 o 
  -3   8   2       21.01       18.39      2.23 o 
  -2   8   2       12.29       10.41      1.88 o 
  -1   8   2      133.99      125.39      4.35 o 
   0   8   2       39.85       33.00      2.43 o 
   1   8   2      102.48      103.86      3.98 o 
   2   8   2       22.33       19.61      2.25 o 
   3   8   2       13.27       14.93      2.02 o 
   4   8   2        2.93        2.20      1.78 o 
   5   8   2      424.06      413.06      9.31 o 
   6   8   2      391.94      368.70      7.53 o 
   7   8   2        2.30       -0.20      1.88 o 
   8   8   2       12.48       14.36      2.64 o 
   9   8   2        3.18        1.37      3.69 o 
  -7   9   2        2.98        4.85      2.65 o 
  -6   9   2       22.56       15.96      2.98 o 
  -5   9   2      104.89      115.44      5.71 o 
  -4   9   2        7.74       10.23      2.56 o 
  -3   9   2       16.27       14.69      2.48 o 
  -2   9   2       78.35       80.99      4.11 o 
  -1   9   2       19.29       20.32      2.45 o 
   0   9   2       28.76       27.35      2.50 o 
   1   9   2        6.49        2.06      1.79 o 
   2   9   2       78.38       72.82      4.57 o 
   3   9   2        0.01        2.62      1.94 o 
   4   9   2       18.11       16.51      2.73 o 
   5   9   2        0.64        0.93      2.23 o 
   6   9   2        5.05       10.13      2.71 o 
   7   9   2       47.07       52.72      5.64 o 
  -6  10   2       23.10       23.54      9.26 o 
  -4  10   2        4.00        6.24      3.08 o 
  -3  10   2       19.68       31.57      3.94 o 
  -2  10   2        5.40        4.88      2.23 o 
  -1  10   2        3.48        2.77      2.18 o 
   0  10   2       40.52       31.06      3.30 o 
   1  10   2       83.68       88.80      4.61 o 
   2  10   2       66.31       63.85      4.36 o 
   3  10   2       55.42       61.73      4.45 o 
   4  10   2       35.19       43.23      5.47 o 
 -15   0   3      104.21      188.80     20.78 o 
 -13   0   3       24.17       22.91      3.63 o 
 -11   0   3      432.44      425.70      9.02 o 
  -9   0   3      308.02      286.90      5.47 o 
  -7   0   3       10.39        7.07      1.07 o 
  -5   0   3       14.11       17.20      1.14 o 
  -3   0   3      392.69      415.13      4.19 o 
  -1   0   3    13351.22    12644.82     80.12 o 
   1   0   3     2878.69     2759.79     24.13 o 
   3   0   3      945.72      943.24      8.19 o 
   5   0   3      159.47      165.98      3.01 o 
   9   0   3      217.38      227.69      5.89 o 
  11   0   3       41.80       44.33      4.02 o 
  13   0   3        0.52       -3.17      3.17 o 
 -15   1   3       11.40       30.05      9.52 o 
 -14   1   3       14.22       12.39      2.66 o 
 -13   1   3        2.98        4.89      1.79 o 
 -12   1   3        1.79       -0.14      1.47 o 
 -11   1   3       81.53       85.22      3.32 o 
 -10   1   3      278.36      283.42      4.34 o 
  -9   1   3        4.38        2.78      0.92 o 
  -8   1   3      147.49      165.54      2.49 o 
  -7   1   3       43.38       48.26      1.36 o 
  -6   1   3        3.92        2.80      0.60 o 
  -5   1   3      211.39      216.02      2.19 o 
  -4   1   3      112.24      108.60      1.32 o 
  -3   1   3       11.08        8.43      0.51 o 
  -2   1   3        8.90        7.56      0.52 o 
  -1   1   3     2739.95     2734.31     12.79 o 
   0   1   3    12302.14    12178.92     53.33 o 
   1   1   3       25.82       29.02      0.77 o 
   2   1   3     1884.09     1861.43     10.23 o 
   3   1   3      553.80      585.58      4.23 o 
   4   1   3     1107.72     1160.05      7.12 o 
   5   1   3       51.12       46.58      1.29 o 
   6   1   3       25.16       30.43      1.16 o 
   7   1   3        3.07        3.00      0.82 o 
   8   1   3      972.98      864.22      7.36 o 
   9   1   3      112.46      118.84      3.11 o 
  10   1   3        1.90       -0.70      1.24 o 
  11   1   3        6.07        3.87      1.87 o 
  12   1   3       10.76        9.71      2.42 o 
  13   1   3       41.22       42.16      4.55 o 
 -14   2   3       11.32       11.60      2.93 o 
 -13   2   3       91.50      105.86      4.43 o 
 -12   2   3        4.58        8.56      1.83 o 
 -11   2   3      228.71      229.43      4.44 o 
 -10   2   3      270.76      233.42      4.22 o 
  -9   2   3       34.61       35.70      2.30 o 
  -8   2   3      101.76       96.01      2.34 o 
  -7   2   3        8.86       14.54      0.91 o 
  -6   2   3        1.47        0.16      0.52 o 
  -5   2   3       57.67       69.86      1.43 o 
  -4   2   3      120.34      120.10      1.58 o 
  -3   2   3      525.02      559.63      3.89 o 
  -2   2   3      559.44      540.63      3.30 o 
  -1   2   3       39.51       45.10      0.78 o 
   0   2   3       36.29       33.54      0.76 o 
   1   2   3     2066.49     2024.26     10.40 o 
   2   2   3       10.88       10.24      0.65 o 
   3   2   3        1.44        1.57      0.54 o 
   4   2   3      244.96      303.53      3.22 o 
   5   2   3      220.28      225.23      2.68 o 
   6   2   3       33.63       38.75      1.55 o 
   7   2   3       85.35       84.97      2.28 o 
   8   2   3       42.93       42.80      1.86 o 
   9   2   3       17.97       14.88      1.74 o 
  10   2   3        6.78        4.56      1.61 o 
  11   2   3       67.00       67.63      3.70 o 
  12   2   3        6.52        6.58      2.33 o 
  13   2   3       33.69       30.86      4.32 o 
 -14   3   3        2.92        2.61      3.11 o 
 -13   3   3        9.25        4.86      2.30 o 
 -12   3   3        0.14        3.46      1.64 o 
 -11   3   3        0.17       -0.80      1.35 o 
 -10   3   3       11.02       10.82      1.53 o 
  -9   3   3       15.27       30.47      1.73 o 
  -8   3   3      460.75      439.93      4.83 o 
  -7   3   3       55.81       56.42      1.86 o 
  -5   3   3        0.03       -0.53      0.53 o 
  -4   3   3      292.14      318.74      2.89 o 
  -3   3   3      221.13      236.00      2.29 o 
  -2   3   3       32.68       41.65      1.09 o 
  -1   3   3      533.79      548.82      3.44 o 
   1   3   3      888.80      837.29      5.36 o 
   2   3   3     2327.01     2403.80     12.88 o 
   3   3   3      572.84      647.38      4.81 o 
   4   3   3      204.12      188.07      2.20 o 
   5   3   3       14.82       12.48      0.83 o 
   6   3   3        8.84       27.64      1.74 o 
   7   3   3       14.97       11.03      1.32 o 
   8   3   3       26.56       19.60      1.76 o 
   9   3   3      103.22      113.02      3.81 o 
  10   3   3        7.30        8.64      1.89 o 
  11   3   3       25.44       23.38      2.63 o 
  12   3   3        1.61       -0.83      2.14 o 
  13   3   3       15.38        7.07      5.63 o 
 -14   4   3        0.92       -5.01      7.01 o 
 -13   4   3      186.15      197.21      7.31 o 
 -12   4   3      112.43      120.86      5.01 o 
 -11   4   3       44.16       39.72      2.79 o 
 -10   4   3        5.71        2.87      1.47 o 
  -9   4   3       81.67       92.88      3.47 o 
  -8   4   3      494.60      445.38      5.34 o 
  -7   4   3      263.27      248.88      3.69 o 
  -6   4   3       51.75       51.67      1.75 o 
  -5   4   3      169.40      175.85      2.75 o 
  -4   4   3      413.13      425.51      3.76 o 
  -3   4   3      205.66      207.53      2.34 o 
  -2   4   3      869.38      901.88      5.77 o 
  -1   4   3        6.35        7.15      0.63 o 
   0   4   3       49.67       64.73      1.34 o 
   1   4   3        4.05        7.62      0.74 o 
   2   4   3     1525.17     1584.36      9.16 o 
   3   4   3      437.92      436.15      3.93 o 
   4   4   3       41.16       48.35      1.48 o 
   5   4   3       51.73       50.55      1.76 o 
   6   4   3      716.97      663.42      7.23 o 
   7   4   3      138.91      133.73      3.65 o 
   8   4   3      184.76      178.73      5.80 o 
   9   4   3       17.91       19.74      1.98 o 
  10   4   3       15.40       15.53      2.45 o 
  11   4   3       20.44       23.00      2.88 o 
  12   4   3        0.09       -1.35      2.31 o 
 -13   5   3       49.15       50.18      6.43 o 
 -12   5   3        0.95       -1.07      1.93 o 
 -11   5   3        3.25        4.58      1.85 o 
 -10   5   3        0.99       -1.22      1.40 o 
  -9   5   3        3.00        2.97      1.36 o 
  -8   5   3      207.77      186.64      3.87 o 
  -7   5   3      307.15      308.28      4.60 o 
  -6   5   3       27.16       27.35      1.57 o 
  -5   5   3        8.11        9.52      1.42 o 
  -4   5   3        1.21        0.29      0.64 o 
  -3   5   3      198.82      211.87      2.63 o 
  -2   5   3        4.04        4.05      0.64 o 
  -1   5   3       54.44       64.08      1.57 o 
   0   5   3        2.28        1.15      0.56 o 
   1   5   3        1.69        1.29      0.58 o 
   2   5   3      146.98      146.79      2.26 o 
   3   5   3     1354.95     1411.51     10.24 o 
   4   5   3        0.01        0.07      0.80 o 
   5   5   3      159.11      149.46      3.53 o 
   6   5   3       10.35       12.17      1.54 o 
   7   5   3       75.59       78.59      3.22 o 
   8   5   3       19.24       14.80      1.98 o 
   9   5   3       22.67       22.28      2.41 o 
  10   5   3        0.12       -0.14      2.03 o 
  11   5   3        6.81        5.76      2.54 o 
 -12   6   3        6.42        4.98      2.94 o 
 -11   6   3       53.67       59.11      4.07 o 
 -10   6   3       13.00       11.29      2.15 o 
  -9   6   3        0.60        3.97      1.69 o 
  -8   6   3       38.23       44.17      2.76 o 
  -7   6   3      649.45      614.06      7.39 o 
  -6   6   3       43.07       63.59      2.63 o 
  -5   6   3      335.73      333.23      5.22 o 
  -4   6   3      236.33      221.18      3.81 o 
  -3   6   3       23.94       45.59      2.09 o 
  -2   6   3       36.97       34.43      1.64 o 
  -1   6   3      112.62      124.21      2.24 o 
   0   6   3       78.66       84.58      2.06 o 
   1   6   3       72.58       73.87      1.92 o 
   2   6   3       12.01       13.65      1.07 o 
   3   6   3      265.05      457.55      5.59 o 
   4   6   3     1665.10     1638.90     13.01 o 
   5   6   3      173.27      166.57      4.00 o 
   6   6   3        8.71       14.96      1.75 o 
   7   6   3        3.45        1.54      1.49 o 
   8   6   3        8.64       11.48      2.08 o 
   9   6   3       15.62       23.23      2.86 o 
  10   6   3        0.62       -1.09      2.32 o 
  11   6   3        3.59       -3.50      4.95 o 
 -11   7   3        0.26       -0.84      3.01 o 
 -10   7   3        4.10        2.79      2.05 o 
  -9   7   3       14.93       15.36      2.52 o 
  -8   7   3        5.14        1.97      1.77 o 
  -7   7   3        8.96        8.19      1.84 o 
  -6   7   3        0.27        0.60      1.50 o 
  -5   7   3      180.92      183.35      4.77 o 
  -4   7   3       31.53       28.77      2.08 o 
  -3   7   3      178.14      165.61      3.87 o 
  -2   7   3       56.53       55.16      2.74 o 
  -1   7   3      143.74      142.17      3.50 o 
   0   7   3       64.74       66.85      2.50 o 
   1   7   3        6.97        4.08      1.13 o 
   2   7   3       27.68       26.14      1.86 o 
   3   7   3       45.11       42.94      2.40 o 
   4   7   3       10.61       11.38      1.84 o 
   5   7   3      206.28      222.86      5.21 o 
   6   7   3        0.00        0.27      1.59 o 
   7   7   3       26.86       34.04      2.77 o 
   8   7   3        0.58       -1.18      1.92 o 
   9   7   3        3.46        4.23      2.47 o 
  10   7   3       36.28       27.03      7.97 o 
 -10   8   3        0.05       -2.14      5.13 o 
  -9   8   3        3.89       -0.28      2.09 o 
  -8   8   3       17.74       12.16      2.67 o 
  -7   8   3      142.68      159.70      5.64 o 
  -6   8   3       46.33       48.42      3.22 o 
  -5   8   3       66.04       61.94      4.60 o 
  -4   8   3      110.56      108.42      4.61 o 
  -3   8   3       22.06       17.78      2.20 o 
  -2   8   3        4.88        3.18      1.55 o 
  -1   8   3        3.17        4.61      1.59 o 
   0   8   3        4.58        1.87      1.51 o 
   1   8   3      110.08      112.92      4.16 o 
   2   8   3      276.88      260.52      5.52 o 
   3   8   3      303.86      316.48      7.36 o 
   4   8   3      221.67      202.15      5.63 o 
   5   8   3      381.82      357.01      7.26 o 
   6   8   3      121.39      107.40      4.83 o 
   7   8   3        0.66        3.24      2.13 o 
   8   8   3       23.88       26.19      3.84 o 
   9   8   3        6.18       10.52      8.76 o 
  -8   9   3       17.84       14.52      8.26 o 
  -7   9   3        0.00       -0.08      2.44 o 
  -6   9   3        8.81       12.61      2.88 o 
  -5   9   3       11.97        9.82      2.85 o 
  -4   9   3       96.01      104.04      5.29 o 
  -3   9   3        5.95        1.75      2.06 o 
  -2   9   3        0.00       -0.26      1.73 o 
  -1   9   3       99.41      106.83      4.63 o 
   0   9   3       15.54       16.67      2.21 o 
   1   9   3       71.74       65.73      3.79 o 
   2   9   3       98.70      106.58      4.42 o 
   3   9   3        7.30        7.38      2.34 o 
   4   9   3        5.71        4.81      2.16 o 
   5   9   3        0.18       -0.81      2.14 o 
   6   9   3        7.99       17.21      2.99 o 
  -6  10   3       14.91        5.76      8.01 o 
  -4  10   3       92.42       90.25     10.53 o 
  -3  10   3       24.54       29.39      3.98 o 
  -2  10   3        7.84        7.69      2.37 o 
  -1  10   3       19.24       20.13      2.77 o 
   0  10   3       18.33       14.24      2.74 o 
   1  10   3      315.06      308.12      7.21 o 
   2  10   3        5.00        4.38      2.33 o 
   3  10   3       13.13       11.89      3.01 o 
   4  10   3        1.38       -3.19      3.19 o 
 -14   0   4        8.58        2.60      3.87 o 
 -12   0   4       99.47       97.91      5.47 o 
 -10   0   4     1931.47     1828.42     20.48 o 
  -8   0   4      837.92      815.53      8.87 o 
  -6   0   4      119.24      136.45      3.21 o 
  -4   0   4     2139.21     2194.46     17.17 o 
  -2   0   4    25463.68    24511.10    156.12 o 
   0   0   4       35.98       33.02      0.94 o 
   2   0   4      153.61      154.87      2.34 o 
   4   0   4     1384.17     1398.74     11.88 o 
   6   0   4      396.53      393.60      5.32 o 
   8   0   4        9.44        1.47      1.39 o 
  10   0   4        1.85        3.22      2.46 o 
  12   0   4      108.61      115.97      7.94 o 
 -14   1   4       28.42       33.12      3.15 o 
 -13   1   4      130.80      125.31      4.63 o 
 -12   1   4        9.82       11.04      1.79 o 
 -11   1   4      105.05       98.68      3.49 o 
 -10   1   4        0.08       -0.42      1.01 o 
  -9   1   4        0.30       -0.10      0.84 o 
  -8   1   4        7.46        6.57      0.81 o 
  -7   1   4      421.38      430.83      3.90 o 
  -6   1   4        9.80        8.02      0.71 o 
  -5   1   4      155.72      143.49      1.67 o 
  -4   1   4     1065.14     1064.12      6.20 o 
  -3   1   4     1142.32     1120.71      6.17 o 
  -2   1   4     3445.45     3339.10     17.02 o 
  -1   1   4     3398.98     3260.37     15.31 o 
   0   1   4      576.78      502.22      3.32 o 
   1   1   4      273.47      263.92      2.09 o 
   2   1   4     2067.11     2106.56     11.97 o 
   3   1   4        0.00        0.14      0.54 o 
   4   1   4      605.97      637.07      4.84 o 
   5   1   4      619.24      631.96      4.89 o 
   6   1   4       81.55       84.94      1.85 o 
   7   1   4      135.22      135.43      2.62 o 
   8   1   4      409.52      365.67      4.50 o 
   9   1   4      246.86      220.70      4.85 o 
  10   1   4        0.45        2.61      1.43 o 
  11   1   4       25.73       22.08      2.61 o 
  12   1   4       10.64        7.85      2.44 o 
  13   1   4       85.10       64.60     14.27 o 
 -15   2   4        3.45        4.51      7.26 o 
 -14   2   4       14.06       16.32      2.75 o 
 -13   2   4       43.92       50.83      3.43 o 
 -12   2   4        4.77        4.86      1.73 o 
 -11   2   4      398.20      397.17      5.83 o 
 -10   2   4        4.58        3.13      1.11 o 
  -9   2   4       69.99       67.28      2.28 o 
  -8   2   4     1364.57     1334.68      9.61 o 
  -7   2   4       82.64       90.81      1.82 o 
  -6   2   4      653.85      663.59      5.32 o 
  -5   2   4      110.23      107.19      1.52 o 
  -4   2   4      105.75       93.42      1.39 o 
  -3   2   4      347.24      364.58      2.88 o 
  -2   2   4      969.15      931.54      5.65 o 
  -1   2   4      293.58      301.02      2.36 o 
   0   2   4     1122.75     1040.21      5.54 o 
   1   2   4       96.50       93.31      1.35 o 
   2   2   4       17.62       18.79      0.88 o 
   3   2   4      485.99      492.84      3.90 o 
   4   2   4      178.34      193.24      2.35 o 
   5   2   4       33.08       34.31      1.27 o 
   6   2   4      667.68      638.68      5.87 o 
   7   2   4      105.26      111.02      2.57 o 
   8   2   4      117.99      101.31      2.79 o 
   9   2   4       34.08       29.71      2.33 o 
  10   2   4       17.21       20.60      2.35 o 
  11   2   4       61.97       69.98      3.85 o 
  12   2   4       25.54       26.37      3.64 o 
  13   2   4      121.01      150.14     11.00 o 
 -14   3   4        7.64        8.70      3.02 o 
 -13   3   4        5.11        4.11      2.27 o 
 -12   3   4       12.65        8.67      2.04 o 
 -11   3   4       22.64       21.92      2.11 o 
 -10   3   4       62.73       57.71      2.47 o 
  -9   3   4       17.28       13.38      1.34 o 
  -8   3   4       43.83       43.81      1.81 o 
  -7   3   4       57.53       52.19      1.63 o 
  -6   3   4      518.68      531.95      4.37 o 
  -5   3   4      201.69      197.75      2.28 o 
  -4   3   4      993.86     1020.01      6.48 o 
  -3   3   4      169.39      173.13      2.38 o 
  -2   3   4       11.06       11.44      0.73 o 
  -1   3   4       42.81       45.95      0.96 o 
   0   3   4      402.71      392.49      2.73 o 
   1   3   4      334.63      388.52      2.94 o 
   2   3   4       10.11       14.95      0.79 o 
   3   3   4       89.37       90.23      1.70 o 
   4   3   4      193.90      210.36      2.57 o 
   5   3   4       16.69       10.93      0.91 o 
   6   3   4       92.28       72.40      2.03 o 
   7   3   4      420.80      392.80      5.26 o 
   8   3   4       96.12       79.70      2.88 o 
   9   3   4       51.25       59.05      3.07 o 
  10   3   4       38.52       39.76      3.89 o 
  11   3   4       25.76       21.96      2.70 o 
  12   3   4        9.76        7.07      2.56 o 
 -14   4   4        0.95       -2.48      5.03 o 
 -13   4   4      108.54      108.50      5.36 o 
 -12   4   4       25.88       15.68      2.51 o 
 -11   4   4        0.70        0.81      1.67 o 
 -10   4   4        0.35        0.54      1.42 o 
  -9   4   4        5.78        6.75      1.32 o 
  -8   4   4      307.38      304.60      4.67 o 
  -7   4   4     1164.27     1120.44      8.70 o 
  -6   4   4       66.14       60.19      1.75 o 
  -5   4   4       21.29       24.61      1.04 o 
  -4   4   4       55.40       61.85      1.40 o 
  -3   4   4       14.14        8.35      0.74 o 
  -2   4   4      118.88      108.82      1.68 o 
  -1   4   4      147.71      166.60      2.02 o 
   0   4   4       74.78      108.93      1.92 o 
   1   4   4      603.16      637.30      4.67 o 
   2   4   4        0.16        1.79      0.57 o 
   3   4   4      112.06      118.62      1.90 o 
   4   4   4      309.55      312.18      3.43 o 
   5   4   4      110.86      111.75      2.62 o 
   6   4   4      185.74      182.75      3.76 o 
   7   4   4      162.54      167.14      3.89 o 
   8   4   4        4.81        6.29      1.57 o 
   9   4   4        1.14        4.19      1.76 o 
  10   4   4        0.06       -0.51      1.85 o 
  11   4   4       82.35       99.85      5.22 o 
  12   4   4      125.72      152.97     14.27 o 
 -13   5   4        0.76        1.95      3.08 o 
 -12   5   4       18.07       12.53      2.52 o 
 -11   5   4       31.62       39.26      3.66 o 
 -10   5   4      306.23      304.96      5.71 o 
  -9   5   4        0.92        0.39      1.27 o 
  -8   5   4        4.59        3.26      1.17 o 
  -7   5   4       88.99       88.58      3.25 o 
  -6   5   4      203.64      194.64      3.91 o 
  -5   5   4      391.23      399.72      4.82 o 
  -4   5   4      163.07      165.61      2.57 o 
  -3   5   4        7.93        7.06      0.78 o 
  -2   5   4      368.74      390.55      3.70 o 
  -1   5   4       56.58       64.66      1.57 o 
   0   5   4      632.36      674.91      4.69 o 
   1   5   4        0.06        0.58      0.59 o 
   2   5   4       68.69       70.75      1.87 o 
   3   5   4        2.35       -0.68      0.68 o 
   4   5   4        0.19       -0.37      0.81 o 
   5   5   4      973.05      924.43      9.23 o 
   6   5   4      223.92      214.11      4.41 o 
   7   5   4       80.15       78.95      3.30 o 
   8   5   4       61.77       70.73      3.54 o 
   9   5   4      159.86      166.41      5.24 o 
  10   5   4       13.64        8.99      2.44 o 
  11   5   4       15.83       13.13      4.26 o 
 -12   6   4        0.37       -2.87      2.87 o 
 -11   6   4       29.32       25.34      3.76 o 
 -10   6   4       91.55      105.52      4.36 o 
  -9   6   4       25.75       26.13      2.62 o 
  -8   6   4        0.01       -1.31      1.31 o 
  -7   6   4       49.28       44.52      2.37 o 
  -6   6   4       18.42       12.95      1.58 o 
  -5   6   4       92.23       90.00      3.07 o 
  -4   6   4       81.64       76.69      2.64 o 
  -3   6   4      235.42      240.64      4.42 o 
  -2   6   4       95.00       96.53      2.34 o 
  -1   6   4      115.91      123.31      2.52 o 
   0   6   4        0.31        0.81      0.73 o 
   1   6   4        5.95        5.50      0.87 o 
   2   6   4       15.47       17.94      1.19 o 
   3   6   4      236.95      251.52      3.52 o 
   4   6   4        5.87        3.50      1.34 o 
   5   6   4       71.76       69.55      2.89 o 
   6   6   4       90.31       76.04      3.14 o 
   7   6   4       19.19       20.14      2.15 o 
   8   6   4       19.26       18.53      2.69 o 
   9   6   4       52.00       61.44      3.76 o 
  10   6   4      153.62      172.20      6.90 o 
 -11   7   4       29.03       35.78      5.63 o 
 -10   7   4        1.20       -1.01      2.00 o 
  -9   7   4      249.78      238.40      6.62 o 
  -8   7   4        2.49        2.97      1.83 o 
  -7   7   4      268.19      262.11      6.36 o 
  -6   7   4       15.22       14.19      2.06 o 
  -5   7   4       99.51       97.31      3.50 o 
  -4   7   4       71.28       67.29      2.88 o 
  -3   7   4      405.63      394.98      6.19 o 
  -2   7   4        8.04        3.62      1.18 o 
  -1   7   4       57.23       60.81      2.57 o 
   0   7   4       14.69        9.68      1.15 o 
   1   7   4      116.58      118.05      2.63 o 
   2   7   4       33.80       36.81      1.63 o 
   3   7   4        3.66        2.99      1.30 o 
   4   7   4      137.99      140.31      4.59 o 
   5   7   4      558.86      524.68      8.06 o 
   6   7   4       30.94       32.78      3.07 o 
   7   7   4      217.58      238.50      7.31 o 
   8   7   4        3.58        1.17      2.09 o 
   9   7   4        5.87        7.48      2.83 o 
 -10   8   4        2.86       -3.63      4.78 o 
  -9   8   4       47.31       47.42      3.69 o 
  -8   8   4       22.17       32.05      3.10 o 
  -7   8   4        2.39        1.18      2.06 o 
  -6   8   4       28.74       34.44      3.64 o 
  -5   8   4       59.60       57.74      3.83 o 
  -4   8   4      120.11      130.04      5.48 o 
  -3   8   4       65.64       69.23      3.27 o 
  -2   8   4       61.33       61.82      3.18 o 
  -1   8   4       55.97       55.18      2.92 o 
   0   8   4        4.57        7.65      1.70 o 
   1   8   4       53.89       58.41      3.13 o 
   2   8   4      125.08      129.23      4.14 o 
   3   8   4      103.05       96.79      3.57 o 
   4   8   4       12.09       36.26      2.91 o 
   5   8   4       29.59       23.50      2.72 o 
   6   8   4       10.17       10.55      2.37 o 
   7   8   4        4.22        0.74      2.23 o 
   8   8   4      127.83      169.13     11.34 o 
  -7   9   4        2.34        1.59      2.44 o 
  -6   9   4       11.09       11.82      2.96 o 
  -5   9   4      256.54      252.59     14.83 o 
  -4   9   4       24.23        9.74      2.80 o 
  -3   9   4        9.41        6.97      2.56 o 
  -2   9   4        2.03        0.93      1.80 o 
  -1   9   4       28.70       29.50      2.82 o 
   0   9   4       38.56       34.21      3.38 o 
   1   9   4        2.22        2.82      1.84 o 
   2   9   4        2.58        2.90      2.01 o 
   3   9   4        1.48        0.47      1.97 o 
   4   9   4       72.50       80.37      4.27 o 
   5   9   4        7.26        4.30      2.22 o 
   6   9   4      115.29      109.03      7.80 o 
   7   9   4       60.02       58.59     13.52 o 
  -6  10   4       17.65       17.28      8.76 o 
  -4  10   4        0.08       -0.25      6.76 o 
  -3  10   4       30.43       24.38      3.38 o 
  -2  10   4       32.12       34.76      3.47 o 
  -1  10   4        2.94        3.40      2.35 o 
   0  10   4      235.30      244.28      7.47 o 
   1  10   4       17.42       18.05      2.77 o 
   2  10   4       25.06       13.96      2.72 o 
   3  10   4        8.61        5.46      3.61 o 
   4  10   4        9.19        7.01      7.51 o 
 -15   0   5       43.74       27.29     10.52 o 
 -13   0   5       67.29       62.83      5.44 o 
 -11   0   5       22.24       24.45      2.60 o 
  -9   0   5     2480.50     2468.70     23.43 o 
  -7   0   5     1396.83     1325.72     11.50 o 
  -5   0   5      716.32      798.70      8.74 o 
  -3   0   5     4057.32     3882.94     28.83 o 
  -1   0   5      115.17      115.40      1.98 o 
   1   0   5     1112.62     1055.34     11.34 o 
   3   0   5      483.99      543.62      7.84 o 
   5   0   5       13.27       10.10      1.17 o 
   7   0   5     2183.99     2115.38     19.75 o 
   9   0   5      519.81      488.99      8.90 o 
  11   0   5        9.40        7.82      2.77 o 
 -15   1   5        7.52       25.54      9.52 o 
 -14   1   5       16.65       16.76      2.82 o 
 -13   1   5        0.03        0.74      1.71 o 
 -12   1   5      301.70      282.40      5.61 o 
 -11   1   5      116.95      118.87      3.76 o 
 -10   1   5       10.18       10.37      1.35 o 
  -9   1   5      194.81      184.09      2.97 o 
  -8   1   5       71.24       76.50      1.88 o 
  -7   1   5       34.81       34.84      1.27 o 
  -6   1   5        4.00        9.39      0.68 o 
  -5   1   5      303.83      266.47      2.48 o 
  -4   1   5     2208.14     2289.27     12.74 o 
  -3   1   5      424.34      463.63      3.66 o 
  -2   1   5      227.17      210.49      2.05 o 
  -1   1   5       84.86       89.01      2.30 o 
   0   1   5      226.70      232.44      2.12 o 
   1   1   5      814.13      848.03      5.22 o 
   2   1   5       51.19       44.96      1.01 o 
   3   1   5      147.25      174.54      2.10 o 
   4   1   5       81.18       79.81      1.90 o 
   5   1   5      148.22      154.21      2.30 o 
   6   1   5      306.45      292.10      3.38 o 
   7   1   5      109.39      101.67      2.41 o 
   8   1   5        7.48        5.21      1.27 o 
   9   1   5       41.12       40.59      2.36 o 
  10   1   5      276.03      281.58      5.24 o 
  11   1   5       46.63       58.84      3.85 o 
  12   1   5       85.34      107.98      5.27 o 
 -14   2   5        3.05        2.94      2.20 o 
 -13   2   5       29.65       22.13      2.62 o 
 -12   2   5       23.62       26.82      2.35 o 
 -11   2   5      548.19      522.92      7.10 o 
 -10   2   5      131.48      140.39      3.19 o 
  -9   2   5      481.50      467.82      5.24 o 
  -8   2   5      452.94      423.97      4.22 o 
  -7   2   5        3.07        3.18      0.71 o 
  -6   2   5      366.30      357.64      3.02 o 
  -5   2   5      528.26      486.74      3.71 o 
  -4   2   5      326.72      326.35      2.84 o 
  -3   2   5     1270.02     1304.25      7.57 o 
  -2   2   5      101.64      115.81      1.48 o 
  -1   2   5      151.82      164.03      1.76 o 
   0   2   5        0.61        1.05      0.46 o 
   1   2   5      119.89      126.10      2.18 o 
   2   2   5      166.74      174.68      2.15 o 
   3   2   5      344.09      317.59      3.07 o 
   4   2   5       42.99       37.58      1.28 o 
   5   2   5      299.19      292.08      3.20 o 
   6   2   5     1529.96     1483.60     11.21 o 
   7   2   5      542.87      506.50      5.58 o 
   8   2   5       21.58       22.57      1.96 o 
   9   2   5      309.43      325.65      6.37 o 
  10   2   5       97.09       88.29      4.16 o 
  11   2   5       59.85       52.91      3.52 o 
  12   2   5        6.49        8.55      2.59 o 
 -14   3   5        0.40        0.41      2.63 o 
 -13   3   5      108.05      105.99      5.06 o 
 -12   3   5        1.25       -0.12      1.81 o 
 -11   3   5      182.26      185.07      4.86 o 
 -10   3   5       63.23       65.23      2.58 o 
  -9   3   5      240.35      248.83      3.71 o 
  -8   3   5       84.08       79.99      2.32 o 
  -7   3   5      120.83      112.34      2.19 o 
  -6   3   5      136.36      162.70      2.21 o 
  -5   3   5      332.50      349.96      3.16 o 
  -4   3   5      325.23      331.23      2.98 o 
  -3   3   5       98.62      101.82      1.52 o 
  -2   3   5       66.25       63.43      1.43 o 
  -1   3   5     2076.07     2150.51     10.84 o 
   0   3   5       15.73       19.75      0.79 o 
   1   3   5       10.27       12.18      0.70 o 
   2   3   5        4.40        4.83      0.65 o 
   3   3   5      184.48      194.84      2.53 o 
   4   3   5      383.16      394.55      3.75 o 
   5   3   5       95.26       86.51      2.11 o 
   6   3   5      295.66      288.89      3.72 o 
   7   3   5        0.09       -1.06      1.06 o 
   8   3   5       11.75        6.56      1.61 o 
   9   3   5       23.41       13.66      2.13 o 
  10   3   5        0.07        0.82      1.88 o 
  11   3   5       72.22       76.34      4.23 o 
  12   3   5        0.15        2.15      3.99 o 
 -14   4   5       20.95       21.77     12.27 o 
 -13   4   5       41.89       38.86      3.55 o 
 -12   4   5      564.69      567.01      9.24 o 
 -11   4   5       20.86       21.87      2.16 o 
 -10   4   5      142.56      139.10      4.03 o 
  -9   4   5       52.74       47.73      2.42 o 
  -8   4   5       94.42       95.64      2.95 o 
  -7   4   5      160.33      149.05      2.82 o 
  -6   4   5        0.58        0.24      0.73 o 
  -5   4   5       94.50      101.62      2.00 o 
  -4   4   5       19.95       18.05      0.96 o 
  -3   4   5       25.23       24.02      1.08 o 
  -2   4   5       98.82      111.15      1.82 o 
  -1   4   5        0.01        0.45      0.55 o 
   0   4   5        2.59        2.58      0.58 o 
   1   4   5        0.82        1.68      0.58 o 
   2   4   5       31.73       28.28      1.06 o 
   3   4   5       69.47       73.81      1.73 o 
   4   4   5      957.56      926.32      7.29 o 
   5   4   5      637.91      622.08      6.07 o 
   6   4   5      263.86      251.37      4.74 o 
   7   4   5        1.66       -0.06      1.31 o 
   8   4   5        3.03       -0.11      1.52 o 
   9   4   5        3.77        1.04      1.83 o 
  10   4   5       27.29       25.89      4.65 o 
  11   4   5        8.91        5.86      2.49 o 
  12   4   5       59.60       64.85     13.27 o 
 -13   5   5       82.27      103.48      7.59 o 
 -12   5   5      157.89      150.71      5.68 o 
 -11   5   5        0.81       -0.65      1.61 o 
 -10   5   5        3.09        3.57      1.47 o 
  -9   5   5       49.62       40.43      2.41 o 
  -8   5   5        4.65        0.95      1.25 o 
  -7   5   5       47.51       49.05      2.33 o 
  -6   5   5       50.43       54.94      2.66 o 
  -5   5   5       52.99       58.56      1.99 o 
  -4   5   5       73.84       77.20      2.31 o 
  -3   5   5      264.78      260.10      3.19 o 
  -2   5   5      972.84     1021.08      7.37 o 
  -1   5   5      179.03      169.44      2.26 o 
   0   5   5       20.02       20.24      1.00 o 
   1   5   5       78.97       72.18      1.71 o 
   2   5   5      204.87      198.07      2.66 o 
   3   5   5      247.67      261.71      3.81 o 
   4   5   5       88.72       75.78      2.31 o 
   5   5   5       45.43       45.96      2.71 o 
   6   5   5       48.61       42.38      2.42 o 
   7   5   5        2.21        0.10      1.42 o 
   8   5   5       93.20       77.91      3.82 o 
   9   5   5        0.29       -0.12      1.76 o 
  10   5   5        5.62        0.93      2.17 o 
  11   5   5      114.02      111.80     11.32 o 
 -12   6   5        0.17       -3.11      3.11 o 
 -11   6   5        1.87       -0.17      2.00 o 
 -10   6   5       17.90       12.70      2.18 o 
  -9   6   5       14.22        9.61      1.86 o 
  -8   6   5       52.42       56.29      2.88 o 
  -7   6   5       31.31       31.10      2.22 o 
  -6   6   5      449.68      448.61      6.23 o 
  -5   6   5      338.24      342.11      4.97 o 
  -4   6   5       88.52       81.04      2.73 o 
  -3   6   5      207.49      204.76      3.91 o 
  -2   6   5        1.57        3.37      0.88 o 
  -1   6   5       21.32       22.85      1.37 o 
   0   6   5       31.34       25.95      1.28 o 
   1   6   5       39.52       39.73      1.48 o 
   2   6   5      182.19      170.58      2.60 o 
   3   6   5     1747.68     1695.49     11.70 o 
   4   6   5      232.14      222.36      4.34 o 
   5   6   5       65.26       66.84      2.83 o 
   6   6   5       17.89       17.43      2.10 o 
   7   6   5        0.80        0.47      1.60 o 
   8   6   5        1.97        3.90      1.94 o 
   9   6   5       15.27       12.01      2.55 o 
  10   6   5      130.74      146.07     12.91 o 
 -11   7   5        1.36        2.12      2.89 o 
 -10   7   5        1.05        2.29      2.06 o 
  -9   7   5       31.11       31.28      2.94 o 
  -8   7   5       39.41       40.25      2.94 o 
  -7   7   5        4.02        4.94      1.79 o 
  -6   7   5        0.65       -0.10      1.57 o 
  -5   7   5       51.75       49.27      2.79 o 
  -4   7   5      206.14      228.35      4.64 o 
  -3   7   5        1.08        1.79      1.58 o 
  -2   7   5      193.39      191.30      3.76 o 
  -1   7   5       56.88       56.11      2.30 o 
   0   7   5       83.95       76.87      2.11 o 
   1   7   5      182.88      180.94      2.90 o 
   2   7   5       33.69       35.28      1.62 o 
   3   7   5        3.71        1.12      1.10 o 
   4   7   5        4.75        3.91      1.51 o 
   5   7   5        4.80        1.22      1.67 o 
   6   7   5        2.55        2.90      2.01 o 
   7   7   5        0.00        1.82      2.09 o 
   8   7   5       32.92       30.39      3.42 o 
   9   7   5       49.70       50.41      8.59 o 
 -10   8   5       15.66       13.90      5.84 o 
  -9   8   5        9.67        7.29      2.54 o 
  -8   8   5        7.30        7.06      2.25 o 
  -7   8   5       38.69       34.69      3.43 o 
  -6   8   5       83.44       78.17      4.25 o 
  -5   8   5        2.69        5.86      2.07 o 
  -4   8   5       47.69       45.56      3.02 o 
  -3   8   5       96.76       98.08      4.12 o 
  -2   8   5      104.50      103.10      3.74 o 
  -1   8   5       63.09       60.69      3.02 o 
   0   8   5       60.82       64.96      3.15 o 
   1   8   5      289.22      276.57      5.18 o 
   2   8   5      229.27      240.22      4.96 o 
   3   8   5        3.06        2.76      1.54 o 
   4   8   5        2.05        4.26      1.75 o 
   5   8   5        1.39       -1.06      1.81 o 
   6   8   5       23.11       19.03      2.79 o 
   7   8   5        3.95        3.50      2.58 o 
  -7   9   5        0.44        0.85      2.47 o 
  -6   9   5       30.18       29.87      3.80 o 
  -5   9   5      143.94      149.45     10.25 o 
  -4   9   5       13.94        6.87      2.66 o 
  -3   9   5        3.09       -1.61      2.08 o 
  -2   9   5       15.60        9.12      2.38 o 
  -1   9   5       50.84       43.34      3.35 o 
   0   9   5       29.79       25.72      2.55 o 
   1   9   5       25.02       26.08      2.60 o 
   2   9   5        9.34       12.28      2.34 o 
   3   9   5       15.61       24.18      2.84 o 
   4   9   5        0.51        2.29      1.99 o 
   5   9   5      100.44      104.28      5.49 o 
   6   9   5       95.62       95.96      7.79 o 
  -6  10   5       33.43       50.58     11.52 o 
  -4  10   5        0.02       -2.00      7.01 o 
  -3  10   5        5.75        5.82      3.36 o 
  -2  10   5       56.59       56.14      4.47 o 
  -1  10   5        9.00        8.90      2.64 o 
   0  10   5       35.97       32.08      3.68 o 
   1  10   5       74.95       80.91      6.15 o 
   2  10   5        4.74        1.72      3.13 o 
   3  10   5        5.03       -0.36      3.48 o 
 -14   0   6        1.93        1.29      3.04 o 
 -12   0   6        3.67        9.08      2.87 o 
 -10   0   6      576.40      551.06      9.10 o 
  -8   0   6      188.20      191.59      3.77 o 
  -6   0   6       39.70       80.82      2.92 o 
  -4   0   6      119.97      138.39      2.31 o 
  -2   0   6       75.41       76.19      1.79 o 
   0   0   6     1743.98     1795.89     12.37 o 
   2   0   6      132.52      152.97      3.21 o 
   4   0   6      181.08      200.92      4.57 o 
   6   0   6       27.17       40.86      2.39 o 
   8   0   6     2999.98     2839.50     28.19 o 
  10   0   6        0.02       -0.32      2.23 o 
  12   0   6       19.47       19.49      7.17 o 
 -15   1   6        1.78        7.26      7.26 o 
 -14   1   6        1.58        2.51      2.27 o 
 -13   1   6       96.17      101.14      4.44 o 
 -12   1   6       57.71       61.32      3.18 o 
 -11   1   6      141.66      154.60      4.30 o 
 -10   1   6       82.69       82.97      2.52 o 
  -9   1   6        6.05        5.43      1.03 o 
  -8   1   6       87.81       78.20      1.96 o 
  -7   1   6       75.69       71.56      1.63 o 
  -6   1   6      192.88      213.75      2.36 o 
  -5   1   6       22.79       45.13      1.17 o 
  -4   1   6     1702.01     1839.28     11.10 o 
  -3   1   6       28.47       33.53      1.07 o 
  -2   1   6        2.63        5.70      0.61 o 
  -1   1   6        0.12        0.18      0.44 o 
   0   1   6       63.05       78.67      1.38 o 
   1   1   6      227.28      243.63      2.65 o 
   2   1   6      283.48      315.78      2.89 o 
   3   1   6      226.44      232.57      2.46 o 
   4   1   6      312.92      311.09      3.11 o 
   5   1   6       84.99       75.50      1.79 o 
   6   1   6      352.46      348.16      4.47 o 
   7   1   6        1.69        3.41      1.32 o 
   8   1   6       32.45       40.80      2.31 o 
   9   1   6        7.42       10.81      1.80 o 
  10   1   6       12.16       14.84      2.23 o 
  11   1   6       69.94       72.44      4.57 o 
  12   1   6        4.74        4.63      4.48 o 
 -14   2   6       39.67       48.81      4.11 o 
 -13   2   6       20.25       15.37      3.25 o 
 -12   2   6       51.74       42.57      2.78 o 
 -11   2   6       90.39       99.09      3.53 o 
 -10   2   6       34.42       35.55      1.98 o 
  -9   2   6      101.05       91.16      2.59 o 
  -8   2   6      214.23      201.13      2.82 o 
  -7   2   6      350.75      354.59      3.34 o 
  -6   2   6       27.27       23.29      0.97 o 
  -5   2   6       98.12      107.28      1.65 o 
  -4   2   6      142.64      151.51      2.25 o 
  -3   2   6      111.53      133.34      1.91 o 
  -2   2   6       20.56       23.89      0.85 o 
  -1   2   6      460.15      503.11      4.75 o 
   0   2   6      230.39      250.46      2.60 o 
   1   2   6       56.02       70.28      1.33 o 
   2   2   6      451.98      500.14      4.10 o 
   3   2   6      237.54      270.55      2.84 o 
   4   2   6       92.13       94.61      1.92 o 
   5   2   6        8.65        8.46      0.87 o 
   6   2   6       97.37       98.50      3.09 o 
   7   2   6      318.83      289.96      4.28 o 
   8   2   6        0.21        1.02      1.26 o 
   9   2   6      295.64      290.80      6.16 o 
  10   2   6      255.18      241.70      6.19 o 
  11   2   6        0.35       -1.00      2.02 o 
  12   2   6      135.22      174.71     11.66 o 
 -14   3   6       66.24       83.94      6.71 o 
 -13   3   6       19.22       11.60      2.67 o 
 -12   3   6       40.51       55.69      3.73 o 
 -11   3   6      281.13      260.59      5.33 o 
 -10   3   6        0.25        0.06      1.24 o 
  -9   3   6      135.55      160.36      3.16 o 
  -8   3   6        7.55        6.97      1.11 o 
  -7   3   6       28.67       29.10      1.33 o 
  -6   3   6       93.13      123.44      1.88 o 
  -5   3   6       69.72       68.19      1.49 o 
  -4   3   6      176.20      166.42      2.07 o 
  -3   3   6     1007.84     1070.26      6.86 o 
  -2   3   6      318.09      346.79      2.84 o 
  -1   3   6      216.11      230.81      2.35 o 
   0   3   6      489.41      595.53      4.17 o 
   1   3   6       41.55       56.42      1.34 o 
   2   3   6        4.26        5.57      0.71 o 
   3   3   6      194.84      213.92      2.72 o 
   4   3   6      104.56      121.70      2.30 o 
   5   3   6      111.44      100.42      2.33 o 
   6   3   6      134.38      117.79      3.07 o 
   7   3   6      118.31      116.65      3.64 o 
   8   3   6       99.90      106.75      3.95 o 
   9   3   6       17.19       19.36      2.42 o 
  10   3   6      130.88      138.35      7.81 o 
  11   3   6       51.26       47.45      3.77 o 
 -14   4   6        5.45        7.26      7.51 o 
 -13   4   6       82.53       89.39      4.81 o 
 -12   4   6       62.76       58.45      3.63 o 
 -11   4   6       25.09       19.42      2.14 o 
 -10   4   6      142.84      136.07      4.03 o 
  -9   4   6        4.07        5.01      1.38 o 
  -8   4   6      267.85      264.19      4.88 o 
  -7   4   6      184.04      174.26      3.96 o 
  -6   4   6      534.13      541.22      5.25 o 
  -5   4   6       62.44       64.27      1.66 o 
  -4   4   6      324.33      341.71      3.50 o 
  -3   4   6      289.45      283.90      3.73 o 
  -2   4   6       13.19       10.65      0.81 o 
  -1   4   6      310.81      341.90      2.87 o 
   0   4   6       19.80       24.81      0.92 o 
   1   4   6        0.01        0.81      0.56 o 
   2   4   6        5.23        8.69      0.75 o 
   3   4   6       56.06       62.16      1.75 o 
   4   4   6      344.51      308.48      3.80 o 
   5   4   6      456.60      421.32      5.40 o 
   6   4   6      177.88      167.89      4.35 o 
   7   4   6       65.62       62.14      3.23 o 
   8   4   6        1.76        1.48      1.65 o 
   9   4   6        9.16        5.46      2.14 o 
  10   4   6        2.70        0.85      2.15 o 
  11   4   6      369.09      394.14     14.55 o 
 -13   5   6        3.32       -1.60      3.43 o 
 -12   5   6      114.48      105.83      4.81 o 
 -11   5   6       22.38       25.03      2.30 o 
 -10   5   6        1.37        0.36      1.40 o 
  -9   5   6       25.48       24.18      1.99 o 
  -8   5   6      142.47      144.81      3.91 o 
  -7   5   6      279.82      274.36      4.60 o 
  -6   5   6      149.98      138.78      3.37 o 
  -5   5   6      208.69      200.70      3.11 o 
  -4   5   6        0.06        0.29      0.78 o 
  -3   5   6       77.62       86.96      2.21 o 
  -2   5   6      255.31      276.49      3.39 o 
  -1   5   6      435.02      420.48      3.77 o 
   0   5   6        0.78       -0.01      0.64 o 
   1   5   6      440.12      444.24      4.03 o 
   2   5   6        6.84        7.14      0.93 o 
   3   5   6       26.28       21.75      1.32 o 
   4   5   6      276.87      276.29      4.42 o 
   5   5   6       47.82       44.80      2.58 o 
   6   5   6       43.09       41.08      2.64 o 
   7   5   6       21.06       14.06      2.15 o 
   8   5   6        1.51        2.84      1.85 o 
   9   5   6       44.65       49.67      3.66 o 
  10   5   6       15.13       12.91      2.79 o 
 -12   6   6      124.93      153.62     10.48 o 
 -11   6   6       56.84       67.19      3.73 o 
 -10   6   6        0.20        0.07      1.61 o 
  -9   6   6        9.76       11.90      1.89 o 
  -8   6   6        0.10       -0.51      1.37 o 
  -7   6   6       54.10       46.26      2.55 o 
  -6   6   6      113.74      123.63      3.72 o 
  -5   6   6        2.85        4.39      1.34 o 
  -4   6   6      352.55      344.02      5.08 o 
  -3   6   6        9.13       11.33      1.16 o 
  -2   6   6      403.93      418.35      4.78 o 
  -1   6   6      141.01      129.46      2.44 o 
   0   6   6        0.03        4.62      0.85 o 
   1   6   6      108.94      104.61      2.31 o 
   2   6   6       12.61        9.39      1.04 o 
   3   6   6      317.00      368.34      4.33 o 
   4   6   6       28.36       34.66      2.16 o 
   5   6   6       49.15       59.47      3.53 o 
   6   6   6       36.08       42.75      2.97 o 
   7   6   6       15.66       17.94      2.76 o 
   8   6   6        0.19        0.39      1.89 o 
   9   6   6        3.48        4.52      2.34 o 
  10   6   6        0.01       -7.01      7.51 o 
 -11   7   6        6.86        9.81      3.49 o 
 -10   7   6        3.39        1.35      1.95 o 
  -9   7   6       15.14       11.61      2.16 o 
  -8   7   6       34.99       29.51      2.64 o 
  -7   7   6      249.03      254.09      7.67 o 
  -6   7   6       25.94       16.90      2.20 o 
  -5   7   6      104.02      101.06      3.80 o 
  -4   7   6      159.03      154.26      5.31 o 
  -3   7   6       23.34       26.00      2.02 o 
  -2   7   6       59.44       55.23      2.33 o 
  -1   7   6        0.31        0.83      1.05 o 
   0   7   6      154.89      158.23      2.77 o 
   1   7   6        6.92        5.74      1.08 o 
   2   7   6       88.60       88.64      2.44 o 
   3   7   6       38.29       35.57      1.96 o 
   4   7   6       59.53       66.62      2.75 o 
   5   7   6       62.69       66.59      3.49 o 
   6   7   6       18.51       17.09      2.67 o 
   7   7   6        1.96       -2.14      2.14 o 
   8   7   6       57.87       67.51      4.90 o 
   9   7   6       58.19       60.85     12.27 o 
 -10   8   6        4.18        6.01      7.26 o 
  -9   8   6       59.47       62.17      4.93 o 
  -8   8   6       17.72       14.68      2.48 o 
  -7   8   6       83.44       80.32      4.22 o 
  -6   8   6        8.07        5.62      2.08 o 
  -5   8   6       47.82       48.31      3.36 o 
  -4   8   6      301.54      308.41      6.37 o 
  -3   8   6       95.29       94.63      4.07 o 
  -2   8   6        3.36        1.98      1.65 o 
  -1   8   6      139.17      147.50      5.26 o 
   0   8   6       24.03       17.79      1.87 o 
   1   8   6       34.57       38.77      2.36 o 
   2   8   6      183.21      189.89      4.81 o 
   3   8   6        0.35       -0.33      1.48 o 
   4   8   6       11.76        9.02      2.07 o 
   5   8   6       24.54       21.18      2.58 o 
   6   8   6        0.41        2.92      2.39 o 
   7   8   6       29.58       36.15      6.39 o 
  -7   9   6        0.00        6.76      7.01 o 
  -6   9   6        0.71        0.90      2.57 o 
  -5   9   6       15.89       15.49      3.01 o 
  -4   9   6       64.73       65.76      4.13 o 
  -3   9   6       55.10       61.70      4.52 o 
  -2   9   6        0.07       -1.45      1.96 o 
  -1   9   6       33.68       27.97      3.05 o 
   0   9   6        5.11        7.37      2.03 o 
   1   9   6        6.37        2.90      1.93 o 
   2   9   6       14.47       16.28      2.44 o 
   3   9   6       50.02       54.97      3.96 o 
   4   9   6        7.70       10.18      2.53 o 
   5   9   6        4.03        6.26      3.13 o 
  -3  10   6       45.39       42.00      5.60 o 
  -2  10   6       59.65       71.96      6.90 o 
  -1  10   6       12.10        8.81      3.39 o 
   0  10   6       53.71       52.47      4.61 o 
   1  10   6       15.69       18.64      6.17 o 
   2  10   6       18.21       11.48      4.90 o 
 -15   0   7      155.26      189.58     14.01 o 
 -13   0   7       46.67       45.65      5.75 o 
 -11   0   7      253.53      243.10      9.97 o 
  -9   0   7       54.44       54.87      2.61 o 
  -7   0   7       62.01       74.83      2.31 o 
  -5   0   7      272.75      309.79      4.22 o 
  -3   0   7      307.22      266.52      4.12 o 
  -1   0   7     1171.63     1202.33     10.19 o 
   1   0   7      932.23      959.55      9.76 o 
   3   0   7       63.74       67.40      2.74 o 
   5   0   7        0.02        0.86      1.15 o 
   7   0   7      272.90      293.68      7.71 o 
   9   0   7        7.15        9.56      2.58 o 
  11   0   7        0.55       -0.60      2.74 o 
 -15   1   7        7.45       10.77      7.76 o 
 -14   1   7       31.94       35.03      3.35 o 
 -13   1   7       24.18       22.88      2.61 o 
 -12   1   7       18.98       11.75      2.02 o 
 -11   1   7      184.92      182.47      4.27 o 
 -10   1   7       52.73       52.47      2.21 o 
  -9   1   7      383.74      385.82      4.55 o 
  -8   1   7        1.20        0.14      0.67 o 
  -7   1   7       71.45       69.07      1.57 o 
  -6   1   7      186.30      197.05      2.28 o 
  -5   1   7      575.59      623.85      4.82 o 
  -4   1   7      318.61      348.04      3.36 o 
  -3   1   7     2457.18     2609.03     16.31 o 
  -2   1   7     3352.74     3472.15     17.80 o 
  -1   1   7      290.38      283.50      2.65 o 
   0   1   7     1416.91     1519.88      9.15 o 
   1   1   7     1865.17     1921.28     11.36 o 
   2   1   7     1159.70     1141.69      7.35 o 
   3   1   7      689.19      704.64      6.06 o 
   4   1   7       10.04        7.21      1.05 o 
   5   1   7        7.70        7.95      1.03 o 
   6   1   7      423.55      403.07      4.87 o 
   7   1   7        4.53        9.06      1.41 o 
   8   1   7       18.98       15.99      2.10 o 
   9   1   7        0.05        0.83      1.51 o 
  10   1   7        0.49       -1.31      1.80 o 
  11   1   7       34.17       37.66      3.52 o 
  12   1   7       48.40       80.65     17.03 o 
 -14   2   7       28.78       30.15      4.91 o 
 -13   2   7       82.21       95.75      5.02 o 
 -12   2   7      178.59      199.30      5.36 o 
 -11   2   7      165.31      164.82      4.15 o 
 -10   2   7        5.47        3.56      1.16 o 
  -9   2   7      293.77      290.94      4.44 o 
  -8   2   7      145.47      137.57      2.44 o 
  -7   2   7       17.60       15.77      0.99 o 
  -6   2   7       36.85       38.68      1.22 o 
  -5   2   7      323.48      360.49      3.51 o 
  -4   2   7        6.46       12.24      0.85 o 
  -3   2   7       15.74       15.93      0.89 o 
  -2   2   7      905.12      953.98      6.09 o 
  -1   2   7       33.48       35.08      1.13 o 
   0   2   7      218.65      228.69      2.45 o 
   1   2   7       62.30       61.89      1.35 o 
   2   2   7      530.71      549.69      4.32 o 
   3   2   7       69.22       75.97      1.73 o 
   4   2   7      318.64      332.22      3.69 o 
   5   2   7      350.51      308.49      4.43 o 
   6   2   7      158.80      159.95      3.33 o 
   7   2   7      478.76      453.94      5.59 o 
   8   2   7      324.28      289.22      5.65 o 
   9   2   7      291.08      281.33      6.23 o 
  10   2   7       97.47      111.58      4.86 o 
  11   2   7        0.20       -2.22      2.22 o 
 -14   3   7        0.01        6.03      4.23 o 
 -13   3   7       37.83       43.53      3.75 o 
 -12   3   7        0.90       -0.17      1.72 o 
 -11   3   7       15.13       10.27      1.72 o 
 -10   3   7      206.54      192.51      4.03 o 
  -9   3   7       18.78       17.28      1.59 o 
  -8   3   7      472.22      448.76      4.85 o 
  -7   3   7       13.74       14.52      1.14 o 
  -6   3   7      418.73      418.31      4.01 o 
  -5   3   7       42.14       50.46      1.50 o 
  -4   3   7      219.07      225.64      2.48 o 
  -3   3   7       16.35       19.93      0.85 o 
  -2   3   7       68.36       71.64      1.78 o 
  -1   3   7      836.51      876.80      6.91 o 
   0   3   7     1132.85     1160.03      7.30 o 
   1   3   7      184.45      187.68      2.18 o 
   2   3   7      138.67      130.15      2.16 o 
   3   3   7      170.65      167.86      2.67 o 
   4   3   7      669.69      632.21      5.69 o 
   5   3   7       64.20       68.14      2.34 o 
   6   3   7      125.73      125.33      4.68 o 
   7   3   7       17.69       18.73      2.01 o 
   8   3   7       11.90       13.95      2.15 o 
   9   3   7       12.24       12.25      2.24 o 
  10   3   7       17.81       18.16      2.76 o 
  11   3   7        0.08        1.74      4.08 o 
 -13   4   7        0.02       -0.52      2.14 o 
 -12   4   7       25.41       22.36      2.61 o 
 -11   4   7      337.24      356.62      6.25 o 
 -10   4   7       89.78       82.01      4.10 o 
  -9   4   7       53.15       50.45      2.52 o 
  -8   4   7      206.53      195.21      4.40 o 
  -7   4   7      428.29      414.64      4.91 o 
  -6   4   7       62.87       65.29      2.25 o 
  -5   4   7       46.01       52.40      1.72 o 
  -4   4   7      577.59      571.20      4.93 o 
  -3   4   7       72.98       81.27      1.88 o 
  -2   4   7      495.36      539.14      4.53 o 
  -1   4   7      567.17      607.33      4.60 o 
   0   4   7       88.07       97.33      1.73 o 
   1   4   7        5.98        2.01      0.67 o 
   2   4   7       89.36       88.46      2.53 o 
   3   4   7        0.03       -0.75      0.82 o 
   4   4   7       53.12       54.00      2.13 o 
   5   4   7        3.39        2.57      1.15 o 
   6   4   7       31.26       24.58      2.53 o 
   7   4   7       31.73       25.65      2.40 o 
   8   4   7        4.44        3.07      1.76 o 
   9   4   7       77.56       69.21      4.14 o 
  10   4   7      342.52      338.30      8.12 o 
 -13   5   7        3.06        5.97      3.76 o 
 -12   5   7        0.39        0.94      2.04 o 
 -11   5   7        3.28        3.61      1.70 o 
 -10   5   7        0.22        0.35      1.39 o 
  -9   5   7       12.27       10.13      1.63 o 
  -8   5   7       24.38       24.01      2.16 o 
  -7   5   7        0.00       -0.15      1.06 o 
  -6   5   7      294.32      278.80      4.23 o 
  -5   5   7       69.46       79.63      2.60 o 
  -4   5   7       42.14       41.19      1.84 o 
  -3   5   7       28.70       27.82      1.46 o 
  -2   5   7        2.76        2.46      0.80 o 
  -1   5   7      182.36      190.26      2.66 o 
   0   5   7        6.54        5.12      0.83 o 
   1   5   7      840.84      851.98      6.43 o 
   2   5   7      217.50      213.59      2.94 o 
   3   5   7        1.41        1.50      0.95 o 
   4   5   7       38.00       43.15      2.30 o 
   5   5   7      384.04      389.19      6.17 o 
   6   5   7      133.53      124.70      4.56 o 
   7   5   7      136.06      156.75      5.33 o 
   8   5   7       17.79       18.25      2.44 o 
   9   5   7       92.78       94.37      4.90 o 
  10   5   7       28.18       24.09      7.08 o 
 -12   6   7        8.64        6.96      4.12 o 
 -11   6   7        8.23        3.96      2.05 o 
 -10   6   7       46.84       51.72      3.09 o 
  -9   6   7       12.22        5.87      1.73 o 
  -8   6   7        0.00       -0.73      1.38 o 
  -7   6   7        2.51        1.80      1.44 o 
  -6   6   7      771.35      732.86      8.56 o 
  -5   6   7        6.14        5.31      1.29 o 
  -4   6   7        0.62        0.57      1.09 o 
  -3   6   7      189.28      201.47      3.48 o 
  -2   6   7       12.08       11.09      1.23 o 
  -1   6   7      146.98      143.39      3.06 o 
   0   6   7        7.73        5.85      0.93 o 
   1   6   7        9.18        9.28      1.02 o 
   2   6   7       21.25       23.14      1.34 o 
   3   6   7        0.01       -0.26      1.02 o 
   4   6   7       11.58        8.10      1.79 o 
   5   6   7      106.91      104.50      4.13 o 
   6   6   7       15.55       14.73      2.30 o 
   7   6   7        0.14        1.01      2.01 o 
   8   6   7       26.01       30.70      3.25 o 
   9   6   7      135.55      148.74     17.78 o 
 -11   7   7        5.20        7.01      3.75 o 
 -10   7   7       42.06       44.83      3.22 o 
  -9   7   7        6.04        7.81      2.13 o 
  -8   7   7       36.53       47.08      3.12 o 
  -7   7   7       51.62       51.46      3.27 o 
  -6   7   7        5.60        3.23      1.62 o 
  -5   7   7      164.63      158.17      4.51 o 
  -4   7   7        5.39        5.23      1.48 o 
  -3   7   7       64.89       71.09      3.05 o 
  -2   7   7      110.44      109.11      3.50 o 
  -1   7   7        0.07        0.51      1.03 o 
   0   7   7      102.83      104.48      2.50 o 
   1   7   7        7.32        5.82      1.08 o 
   2   7   7       21.93       21.63      1.45 o 
   3   7   7      126.04      132.33      3.75 o 
   4   7   7        0.18       -0.58      1.39 o 
   5   7   7        0.03        1.33      1.70 o 
   6   7   7       33.81       26.12      3.02 o 
   7   7   7       32.88       22.88      4.27 o 
   8   7   7      120.33      132.50     12.36 o 
 -10   8   7       37.25       37.56     11.27 o 
  -9   8   7       47.19       53.98      4.39 o 
  -8   8   7        0.10        0.42      2.03 o 
  -7   8   7       67.99       66.97      5.45 o 
  -6   8   7        7.75        7.62      2.29 o 
  -5   8   7       84.50       81.80      3.97 o 
  -4   8   7       13.57       10.62      2.02 o 
  -3   8   7        4.78        2.94      2.59 o 
  -2   8   7       29.99       29.85      2.46 o 
  -1   8   7      187.88      193.25      4.73 o 
   0   8   7       76.16       74.97      3.28 o 
   1   8   7       16.53       15.46      1.79 o 
   2   8   7        0.12       -1.49      1.49 o 
   3   8   7        0.54       -0.36      1.71 o 
   4   8   7       53.85       50.62      3.14 o 
   5   8   7       13.24       18.87      3.46 o 
   6   8   7        0.08       -0.32      2.67 o 
   7   8   7       81.39       88.64     15.27 o 
  -8   9   7        0.04        4.26      7.76 o 
  -7   9   7        0.51        1.46      4.49 o 
  -6   9   7       12.09       11.89      2.69 o 
  -5   9   7        0.42        0.57      2.31 o 
  -4   9   7        3.68        4.10      2.19 o 
  -3   9   7        8.15        6.49      2.45 o 
  -2   9   7        0.23        1.32      2.15 o 
  -1   9   7        8.99        6.89      2.24 o 
   0   9   7       21.65       19.88      2.53 o 
   1   9   7        7.22        6.76      2.84 o 
   2   9   7       28.37       25.05      3.97 o 
   3   9   7        1.21       -2.42      2.42 o 
   4   9   7        0.12        1.62      2.84 o 
   5   9   7        6.41        4.41      5.66 o 
  -3  10   7      284.04      299.31     14.94 o 
  -2  10   7        7.10        5.67      3.73 o 
  -1  10   7        0.08        4.23      3.63 o 
   0  10   7       17.02       20.78      5.21 o 
 -14   0   8      248.77      242.08      9.38 o 
 -12   0   8       73.52       73.80      5.45 o 
 -10   0   8      865.04      833.36     11.73 o 
  -8   0   8       29.38       35.73      2.06 o 
  -6   0   8       59.95       54.32      2.12 o 
  -4   0   8     3473.86     3597.33     27.86 o 
  -2   0   8      188.56      163.94      3.18 o 
   0   0   8       36.09       48.72      1.63 o 
   2   0   8      440.83      507.52      6.86 o 
   4   0   8       12.31        9.14      1.85 o 
   6   0   8      878.77      805.28     11.60 o 
   8   0   8      384.92      381.11      9.42 o 
  10   0   8        8.97       11.18      3.15 o 
 -14   1   8       39.45       42.20      3.59 o 
 -13   1   8       74.81       81.89      4.05 o 
 -12   1   8        0.09       -1.29      1.56 o 
 -11   1   8      101.82       96.84      3.83 o 
 -10   1   8      607.96      593.09      6.79 o 
  -9   1   8      866.63      825.28      7.08 o 
  -8   1   8       18.71       21.11      1.42 o 
  -7   1   8        1.78        1.26      0.69 o 
  -6   1   8       28.77       32.99      1.26 o 
  -5   1   8      361.52      391.33      3.83 o 
  -4   1   8      185.10      152.45      3.07 o 
  -3   1   8      370.03      338.51      3.19 o 
  -2   1   8      133.18      131.47      1.95 o 
  -1   1   8        8.70       15.86      0.92 o 
   0   1   8       23.50       24.26      1.13 o 
   1   1   8      179.26      199.83      2.46 o 
   2   1   8       75.17       69.81      2.05 o 
   3   1   8      569.55      555.72      5.31 o 
   4   1   8       76.21       75.12      2.23 o 
   5   1   8      537.71      511.40      5.42 o 
   6   1   8      150.00      139.13      3.33 o 
   7   1   8        5.80        6.27      1.39 o 
   8   1   8       76.33       73.99      2.97 o 
   9   1   8       10.02        6.22      1.72 o 
  10   1   8       34.09       46.98      3.32 o 
  11   1   8       13.43       12.93      4.51 o 
 -14   2   8        6.98        4.24      2.50 o 
 -13   2   8        0.44        2.05      2.04 o 
 -12   2   8        8.38        8.61      2.05 o 
 -11   2   8        1.53        3.13      1.47 o 
 -10   2   8      166.32      160.00      3.62 o 
  -9   2   8      193.56      182.68      3.40 o 
  -8   2   8      259.50      257.24      3.35 o 
  -7   2   8       17.62       18.26      1.07 o 
  -6   2   8       72.59       71.53      1.77 o 
  -5   2   8      490.02      521.38      5.02 o 
  -4   2   8      728.32      729.54      5.78 o 
  -3   2   8       75.32       94.55      1.77 o 
  -2   2   8       88.38       89.12      1.61 o 
  -1   2   8      251.46      258.98      2.75 o 
   0   2   8       28.00       17.16      0.91 o 
   1   2   8      149.81      157.81      2.02 o 
   2   2   8        0.01        0.69      0.66 o 
   3   2   8        5.31        9.29      1.04 o 
   4   2   8      159.59      162.01      3.62 o 
   5   2   8      291.13      278.13      4.39 o 
   6   2   8       27.72       31.06      1.79 o 
   7   2   8       14.22       13.14      1.59 o 
   8   2   8      279.62      271.36      5.45 o 
   9   2   8       61.29       50.77      3.28 o 
  10   2   8       32.76       27.55      2.84 o 
  11   2   8        6.25        7.34      4.64 o 
 -14   3   8        2.72        8.83      5.40 o 
 -13   3   8       32.71       28.69      3.45 o 
 -12   3   8      276.42      267.47      9.17 o 
 -11   3   8      110.59      109.76      3.68 o 
 -10   3   8        2.09        0.51      1.14 o 
  -9   3   8       14.55       13.55      1.52 o 
  -8   3   8      685.00      672.91      7.34 o 
  -7   3   8      244.75      239.79      3.17 o 
  -6   3   8      125.74      125.27      2.19 o 
  -5   3   8      111.55      103.89      2.08 o 
  -4   3   8        9.71        8.67      0.87 o 
  -3   3   8      117.55      127.86      2.07 o 
  -2   3   8      174.42      208.17      2.43 o 
  -1   3   8        0.16        1.24      0.64 o 
   0   3   8        3.21        3.02      0.87 o 
   1   3   8       39.40       44.79      1.34 o 
   2   3   8      429.01      429.87      4.16 o 
   3   3   8      272.74      292.50      3.48 o 
   4   3   8        2.34        1.97      0.98 o 
   5   3   8      599.76      550.30      6.11 o 
   6   3   8        3.90        4.18      1.41 o 
   7   3   8       73.46       75.07      3.25 o 
   8   3   8        4.06        0.62      1.72 o 
   9   3   8        1.07        1.29      1.98 o 
  10   3   8        2.32        1.75      2.23 o 
  11   3   8        0.02        7.01      7.76 o 
 -13   4   8       16.86       15.93      2.96 o 
 -12   4   8       20.29       25.02      2.70 o 
 -11   4   8      100.88      120.06      4.24 o 
 -10   4   8      168.39      161.03      5.80 o 
  -9   4   8       41.42       42.22      2.20 o 
  -8   4   8        4.27        1.94      1.13 o 
  -7   4   8       61.06       56.75      2.17 o 
  -6   4   8      135.68      138.16      2.90 o 
  -5   4   8       41.26       44.64      1.67 o 
  -4   4   8       86.39       98.74      2.55 o 
  -3   4   8        6.90        7.31      0.90 o 
  -2   4   8       12.20        9.79      0.88 o 
  -1   4   8      489.58      505.98      4.62 o 
   0   4   8        1.77        7.73      0.85 o 
   1   4   8       12.76        8.83      0.96 o 
   2   4   8      183.66      173.97      2.67 o 
   3   4   8       95.02      102.37      3.20 o 
   4   4   8       22.12       24.64      1.81 o 
   5   4   8      357.96      355.71      6.20 o 
   6   4   8        0.39       -1.37      1.42 o 
   7   4   8        2.56        2.27      1.70 o 
   8   4   8        3.19        2.15      1.93 o 
   9   4   8      111.59      107.90      4.95 o 
  10   4   8      244.19      270.28     16.37 o 
 -13   5   8       77.54       73.55     18.40 o 
 -12   5   8      110.86      115.12      4.83 o 
 -11   5   8       45.65       49.16      2.90 o 
 -10   5   8        7.62        4.78      1.64 o 
  -9   5   8       14.18       16.26      1.90 o 
  -8   5   8        0.23       -0.33      1.24 o 
  -7   5   8        0.61       -0.65      1.14 o 
  -6   5   8      151.24      151.65      3.47 o 
  -5   5   8       37.35       40.17      2.41 o 
  -4   5   8       22.54       24.94      1.60 o 
  -3   5   8       79.81       84.60      2.51 o 
  -2   5   8       33.59       36.81      1.70 o 
  -1   5   8       31.77       36.55      1.60 o 
   0   5   8      115.54      116.09      2.35 o 
   1   5   8       18.27       13.83      1.15 o 
   2   5   8      121.35      128.57      3.04 o 
   3   5   8      501.36      481.53      5.62 o 
   4   5   8       42.12       40.70      2.42 o 
   5   5   8      216.93      218.75      5.09 o 
   6   5   8       84.72       91.20      3.88 o 
   7   5   8       55.63       61.20      3.41 o 
   8   5   8        0.02       -1.81      1.81 o 
   9   5   8        3.25        5.76      3.43 o 
 -12   6   8       61.41       53.95      4.81 o 
 -11   6   8        7.41        9.84      2.12 o 
 -10   6   8       93.25      102.39      4.10 o 
  -9   6   8       10.36        5.12      1.74 o 
  -8   6   8      133.91      125.26      4.23 o 
  -7   6   8       73.73       79.57      3.57 o 
  -6   6   8       32.08       34.23      2.22 o 
  -5   6   8      554.53      566.57      7.04 o 
  -4   6   8        4.15        3.37      1.16 o 
  -3   6   8       45.55       38.56      1.97 o 
  -2   6   8      255.03      258.61      3.93 o 
  -1   6   8       65.09       69.81      2.43 o 
   0   6   8      104.03      101.65      2.39 o 
   1   6   8        5.49        2.67      0.92 o 
   2   6   8      403.84      409.75      4.82 o 
   3   6   8        0.02       -0.95      1.22 o 
   4   6   8       90.50       94.19      4.07 o 
   5   6   8        4.15        4.25      1.87 o 
   6   6   8       35.11       36.25      3.01 o 
   7   6   8        0.00        0.67      1.97 o 
   8   6   8        0.62        0.19      2.53 o 
   9   6   8        5.90        3.51      7.76 o 
 -11   7   8       27.40       22.69      6.19 o 
 -10   7   8        8.58        6.51      2.21 o 
  -9   7   8        1.59       -0.07      1.85 o 
  -8   7   8        5.09        3.82      1.83 o 
  -7   7   8       10.41        8.03      1.98 o 
  -6   7   8       61.47       64.07      3.06 o 
  -5   7   8       50.05       48.44      2.74 o 
  -4   7   8       40.32       33.53      2.35 o 
  -3   7   8        1.86        0.26      1.33 o 
  -2   7   8        6.77        6.28      1.44 o 
  -1   7   8       50.99       47.25      2.20 o 
   0   7   8       23.35       25.54      1.54 o 
   1   7   8      101.55      102.66      2.68 o 
   2   7   8      223.34      236.62      4.15 o 
   3   7   8      165.12      157.59      4.30 o 
   4   7   8       66.57       72.72      3.62 o 
   5   7   8        8.18        9.45      2.28 o 
   6   7   8      107.46      100.61      4.74 o 
   7   7   8       49.35       37.71      4.85 o 
  -9   8   8        0.65       -2.99      2.99 o 
  -8   8   8       94.25       98.18      4.83 o 
  -7   8   8      145.04      138.07      5.88 o 
  -6   8   8        6.65        4.10      2.14 o 
  -5   8   8      193.39      187.25      5.64 o 
  -4   8   8       59.03       61.66      4.20 o 
  -3   8   8       98.86      103.86      4.23 o 
  -2   8   8       89.32       85.07      3.81 o 
  -1   8   8       80.11       80.19      3.44 o 
   0   8   8      120.32      119.24      3.87 o 
   1   8   8        5.07        3.84      1.63 o 
   2   8   8        7.86        8.39      1.99 o 
   3   8   8       17.97       16.44      2.14 o 
   4   8   8        8.56       13.84      2.44 o 
   5   8   8        3.10        2.81      2.44 o 
   6   8   8        2.82        6.30      4.70 o 
  -7   9   8        0.26        1.32      4.59 o 
  -6   9   8        6.56       10.40      3.75 o 
  -5   9   8       41.58       42.63      3.69 o 
  -4   9   8        9.51        7.68      2.41 o 
  -3   9   8       41.10       42.27      3.86 o 
  -2   9   8        7.32        7.25      2.49 o 
  -1   9   8       42.32       46.27      3.70 o 
   0   9   8        0.07       -0.42      1.91 o 
   1   9   8        0.78       -1.58      2.70 o 
   2   9   8       22.36       27.76      6.44 o 
   3   9   8      116.82      126.01     10.99 o 
  -1  10   8       63.56       69.58      9.56 o 
 -13   0   9      144.07      163.14      8.26 o 
 -11   0   9       83.02       94.59      5.63 o 
  -9   0   9      150.37      121.89      3.70 o 
  -7   0   9      477.18      446.35      6.70 o 
  -5   0   9      998.58      953.48      8.66 o 
  -1   0   9      156.26      159.10      2.94 o 
   1   0   9       15.90       27.05      1.94 o 
   3   0   9       57.97       98.44      4.69 o 
   5   0   9      579.66      558.01      9.77 o 
   7   0   9      223.21      250.24      7.60 o 
   9   0   9       36.43       46.27      3.86 o 
 -15   1   9        0.65       -4.01      7.51 o 
 -14   1   9      138.56      135.65      6.15 o 
 -13   1   9      115.30      120.10      4.78 o 
 -12   1   9       67.28       59.97      3.33 o 
 -11   1   9        0.24       -0.25      1.40 o 
 -10   1   9        6.08        6.04      1.25 o 
  -9   1   9       10.20       12.92      1.27 o 
  -8   1   9        5.29        6.14      0.94 o 
  -7   1   9      276.09      245.46      3.17 o 
  -6   1   9       54.54       51.92      1.58 o 
  -5   1   9      392.61      397.86      4.01 o 
  -4   1   9      766.36      766.41      6.08 o 
  -3   1   9       17.49       13.51      0.89 o 
  -2   1   9       19.36       23.96      1.00 o 
  -1   1   9      108.11       94.53      1.77 o 
   0   1   9        0.79        2.09      0.63 o 
   1   1   9       14.09       10.41      0.98 o 
   2   1   9       49.63       47.91      1.84 o 
   3   1   9      168.17      170.88      2.98 o 
   4   1   9       20.88       18.92      1.38 o 
   5   1   9      225.70      228.42      3.65 o 
   6   1   9      163.80      165.64      3.79 o 
   7   1   9        7.50        6.88      1.55 o 
   8   1   9      511.09      529.09      7.17 o 
   9   1   9       75.08       82.21      3.83 o 
  10   1   9      127.30      134.09      8.68 o 
 -14   2   9       84.91       89.48      6.93 o 
 -13   2   9       48.21       49.62      4.68 o 
 -12   2   9       18.04       20.04      2.50 o 
 -11   2   9       10.85       13.91      1.91 o 
 -10   2   9        0.06       -1.18      1.18 o 
  -9   2   9      143.67      129.73      2.97 o 
  -8   2   9       29.99       23.93      1.37 o 
  -7   2   9       96.85       83.44      2.08 o 
  -6   2   9      187.87      189.12      2.71 o 
  -5   2   9      570.17      551.94      5.00 o 
  -4   2   9      300.74      309.56      3.38 o 
  -3   2   9      277.95      259.20      2.95 o 
  -2   2   9       72.74       66.18      1.63 o 
  -1   2   9        1.75        5.21      0.72 o 
   0   2   9       13.69       20.79      1.04 o 
   1   2   9        6.94        4.36      0.79 o 
   2   2   9        2.26        6.67      0.96 o 
   3   2   9      405.15      382.19      4.63 o 
   4   2   9      376.72      370.16      4.94 o 
   5   2   9        1.62        1.06      1.06 o 
   6   2   9       14.16       11.02      1.44 o 
   7   2   9       24.35       24.84      2.06 o 
   8   2   9       28.92       29.34      2.44 o 
   9   2   9       14.01        8.35      2.21 o 
  10   2   9       49.47       69.90      4.47 o 
 -14   3   9        1.63        3.00      6.76 o 
 -13   3   9       22.34       28.97      3.26 o 
 -12   3   9        0.47        2.08      1.99 o 
 -11   3   9      278.34      288.33      5.86 o 
 -10   3   9        1.39        0.21      1.22 o 
  -9   3   9        5.93        6.33      1.29 o 
  -8   3   9      146.76      126.98      2.98 o 
  -7   3   9        0.99        0.97      0.87 o 
  -6   3   9       35.44       32.60      1.51 o 
  -5   3   9       43.24       47.04      1.84 o 
  -4   3   9      102.24       99.70      2.16 o 
  -2   3   9      113.18      117.34      1.93 o 
  -1   3   9        7.00        5.25      0.79 o 
   1   3   9       10.07       10.34      0.98 o 
   2   3   9        6.60        3.62      0.95 o 
   3   3   9       34.87       33.34      1.66 o 
   4   3   9        4.13        5.62      1.11 o 
   5   3   9       43.31       42.40      2.20 o 
   6   3   9        7.68       25.69      2.00 o 
   7   3   9      131.31      141.07      4.64 o 
   8   3   9       20.63       23.00      2.70 o 
   9   3   9       22.73       27.47      2.98 o 
  10   3   9      160.46      158.00     18.28 o 
 -13   4   9        4.35        0.14      3.63 o 
 -12   4   9        0.09       -1.83      1.83 o 
 -11   4   9       44.32       42.50      3.18 o 
 -10   4   9        1.98        0.56      1.40 o 
  -9   4   9       30.86       29.75      1.96 o 
  -8   4   9      114.25      109.15      2.95 o 
  -7   4   9      250.59      243.06      4.16 o 
  -6   4   9       23.42       27.32      1.95 o 
  -5   4   9      400.07      391.25      4.42 o 
  -4   4   9       95.70       92.77      2.37 o 
  -3   4   9        4.23        6.80      0.96 o 
  -2   4   9        1.01        1.61      0.89 o 
  -1   4   9       38.55       38.51      1.72 o 
   0   4   9        4.44        3.78      0.89 o 
   1   4   9        1.75        3.32      0.90 o 
   2   4   9      269.51      276.27      3.56 o 
   3   4   9       27.07       30.54      1.86 o 
   4   4   9       69.58       70.16      2.84 o 
   5   4   9        5.06        6.52      1.46 o 
   6   4   9        2.65        1.00      1.53 o 
   7   4   9        0.37       -0.90      1.67 o 
   8   4   9       21.73       24.87      2.89 o 
   9   4   9        0.37       -1.50      2.17 o 
 -13   5   9        0.61        6.26      8.01 o 
 -12   5   9       82.50       91.16      4.49 o 
 -11   5   9       14.82       13.58      2.17 o 
 -10   5   9        0.04        0.45      1.55 o 
  -9   5   9       70.79       80.71      3.44 o 
  -8   5   9       52.45       55.92      2.89 o 
  -7   5   9      588.15      558.83      7.27 o 
  -6   5   9       60.04       59.58      2.55 o 
  -5   5   9      100.15       97.36      3.08 o 
  -4   5   9      282.11      276.96      5.15 o 
  -3   5   9       33.58       31.30      1.67 o 
  -2   5   9      173.82      172.02      3.12 o 
  -1   5   9       62.81       68.53      2.29 o 
   0   5   9      264.92      262.96      3.53 o 
   1   5   9       65.05       53.65      2.13 o 
   2   5   9      422.43      396.39      5.16 o 
   3   5   9      104.44      105.90      3.25 o 
   4   5   9       59.50       52.48      2.90 o 
   5   5   9       14.84       14.91      2.19 o 
   6   5   9        0.00       -1.66      1.66 o 
   7   5   9        0.27        1.46      2.00 o 
   8   5   9       13.30        9.85      2.51 o 
   9   5   9       12.26        5.76      8.51 o 
 -12   6   9       84.20       76.63      6.59 o 
 -11   6   9       10.54       12.74      2.30 o 
 -10   6   9        3.81        1.62      1.80 o 
  -9   6   9        0.00        2.31      1.67 o 
  -8   6   9       43.75       43.99      2.74 o 
  -7   6   9      112.97      112.60      3.99 o 
  -6   6   9      224.84      241.11      4.62 o 
  -5   6   9      121.08      116.00      3.63 o 
  -4   6   9        2.07        3.63      1.28 o 
  -3   6   9        8.77        7.52      1.31 o 
  -2   6   9        2.52        1.65      1.11 o 
  -1   6   9      219.33      229.99      3.86 o 
   0   6   9       57.03       46.85      1.95 o 
   1   6   9      490.05      474.79      5.59 o 
   2   6   9       37.70       39.21      2.10 o 
   3   6   9       36.13       52.00      2.81 o 
   4   6   9       40.31       41.61      2.86 o 
   5   6   9        9.66        5.42      1.97 o 
   6   6   9       37.84       40.74      3.22 o 
   7   6   9        7.10        4.76      2.28 o 
   8   6   9       64.29       71.63      9.12 o 
 -11   7   9        0.70        3.44      4.81 o 
 -10   7   9       27.54       32.55      3.50 o 
  -9   7   9        2.93        2.20      1.98 o 
  -8   7   9      167.69      185.44      6.91 o 
  -7   7   9       47.69       47.03      3.05 o 
  -6   7   9        9.02        7.13      1.66 o 
  -5   7   9      151.91      159.09      4.52 o 
  -4   7   9      276.83      274.61      5.33 o 
  -3   7   9       34.55       29.28      2.28 o 
  -2   7   9        2.22        1.75      1.37 o 
  -1   7   9       12.02       12.12      1.56 o 
   0   7   9      246.41      246.21      4.13 o 
   1   7   9        0.06        0.13      1.17 o 
   2   7   9       38.00       39.46      2.41 o 
   3   7   9       35.53       37.23      3.25 o 
   4   7   9       69.45       88.92      3.90 o 
   5   7   9        1.07        2.61      2.07 o 
   6   7   9      152.17      154.72      6.56 o 
   7   7   9       87.01      105.67     15.78 o 
  -8   8   9      220.15      253.48      8.01 o 
  -7   8   9       12.02       11.45      2.58 o 
  -6   8   9       45.44       44.31      3.90 o 
  -5   8   9        0.01       -0.19      1.88 o 
  -4   8   9      184.39      187.73      5.52 o 
  -3   8   9      159.86      156.29      5.28 o 
  -2   8   9        1.57        1.31      2.08 o 
  -1   8   9       29.82       27.93      2.36 o 
   0   8   9        0.23        0.66      1.54 o 
   1   8   9        1.30       -0.28      1.54 o 
   2   8   9        0.02        0.43      1.64 o 
   3   8   9        4.71        4.53      2.34 o 
   4   8   9        0.01        2.85      2.53 o 
   5   8   9        8.01        8.62      3.47 o 
  -7   9   9       43.06       44.07      9.77 o 
  -6   9   9        3.46       -0.25      4.25 o 
  -5   9   9        0.36       -0.88      2.76 o 
  -4   9   9       92.10       90.43      4.53 o 
  -3   9   9      278.27      290.46     13.84 o 
  -2   9   9        0.36       -1.71      2.05 o 
  -1   9   9      122.32      135.10      7.92 o 
   0   9   9        2.56        1.90      2.41 o 
   1   9   9       82.10       96.41      8.10 o 
   2   9   9      107.71       91.40     14.52 o 
 -14   0  10       52.16       47.29     13.65 o 
 -12   0  10        5.68        2.05      3.14 o 
 -10   0  10       62.38       65.43      4.29 o 
  -8   0  10      111.79       85.12      3.22 o 
  -6   0  10       36.18       39.01      2.35 o 
  -4   0  10      131.92      130.50      2.82 o 
  -2   0  10     2991.41     3054.52     23.43 o 
   0   0  10      198.32      226.05      4.82 o 
   2   0  10       89.49       99.47      3.70 o 
   4   0  10      753.76      676.36      9.35 o 
   6   0  10       42.47       40.68      3.27 o 
   8   0  10       31.49       35.22      3.46 o 
  10   0  10       12.86       22.47      4.90 o 
 -14   1  10        0.83       -3.07      3.07 o 
 -13   1  10       14.86       16.67      2.44 o 
 -12   1  10        0.18        0.43      1.65 o 
 -11   1  10        0.44       -0.34      1.46 o 
 -10   1  10        3.37        3.91      1.25 o 
  -9   1  10       18.52       12.03      1.30 o 
  -8   1  10       10.59        2.95      1.06 o 
  -7   1  10       17.85       18.21      1.29 o 
  -6   1  10        1.00        3.84      0.89 o 
  -5   1  10       12.50        9.85      0.97 o 
  -4   1  10       75.23       75.62      1.83 o 
  -3   1  10        0.19        1.83      0.69 o 
  -2   1  10       80.09       96.95      1.81 o 
  -1   1  10       67.35       68.49      1.63 o 
   0   1  10        3.24        3.03      0.81 o 
   1   1  10      251.04      249.34      3.44 o 
   2   1  10      454.97      452.32      4.82 o 
   3   1  10        0.64       -0.10      0.93 o 
   4   1  10       21.03       26.72      1.62 o 
   5   1  10        7.34        5.76      1.31 o 
   6   1  10        5.56        2.31      1.34 o 
   7   1  10       17.28       21.87      2.07 o 
   8   1  10        1.69        1.41      1.58 o 
   9   1  10        6.58        7.40      2.23 o 
  10   1  10       30.31       35.17      5.61 o 
 -14   2  10        0.74        7.26      7.51 o 
 -13   2  10       37.62       33.03      3.12 o 
 -12   2  10        0.43       -1.71      1.71 o 
 -11   2  10        8.16        9.67      1.79 o 
 -10   2  10       65.06       50.68      2.61 o 
  -9   2  10      167.81      162.78      3.32 o 
  -8   2  10       26.16       20.27      1.41 o 
  -7   2  10       11.29       10.75      1.05 o 
  -6   2  10      252.18      226.52      3.18 o 
  -5   2  10        0.22       -0.26      0.74 o 
  -4   2  10      302.34      300.47      3.47 o 
  -3   2  10     1267.60     1263.59      8.72 o 
  -2   2  10       14.23       15.73      0.99 o 
  -1   2  10       31.98       35.10      1.32 o 
   0   2  10      838.59      885.95      6.79 o 
   1   2  10      110.04      128.34      2.60 o 
   2   2  10      314.51      294.06      3.84 o 
   3   2  10        1.11        0.73      0.99 o 
   4   2  10      173.71      179.58      3.54 o 
   5   2  10       58.20       56.10      2.93 o 
   6   2  10       12.31       11.06      1.52 o 
   7   2  10        5.08        6.11      1.74 o 
   8   2  10        5.19        4.23      2.04 o 
   9   2  10       28.41       27.48      3.01 o 
  10   2  10        5.30       10.27      7.26 o 
 -14   3  10        6.70        3.76      8.01 o 
 -13   3  10        5.82        5.41      2.45 o 
 -12   3  10       42.11       44.31      3.58 o 
 -11   3  10      169.56      172.54      4.97 o 
 -10   3  10       36.97       33.50      2.33 o 
  -9   3  10       57.35       50.09      2.98 o 
  -8   3  10        0.06        0.34      1.00 o 
  -7   3  10       38.32       41.26      1.87 o 
  -6   3  10       88.38       83.16      2.35 o 
  -5   3  10       96.23      105.32      2.52 o 
  -4   3  10       31.55       35.50      1.56 o 
  -3   3  10       96.48       89.74      2.13 o 
  -2   3  10       37.76       36.93      1.42 o 
  -1   3  10        0.12        0.33      0.75 o 
   0   3  10       56.47       58.55      1.92 o 
   1   3  10        7.14        8.01      1.19 o 
   2   3  10      234.31      204.31      3.20 o 
   3   3  10      327.82      287.10      4.02 o 
   4   3  10       24.19       20.65      1.68 o 
   5   3  10      123.40      109.33      3.71 o 
   6   3  10        0.00       -1.26      1.31 o 
   7   3  10       35.94       32.48      2.85 o 
   8   3  10        1.47       -1.40      1.93 o 
   9   3  10      167.82      173.32      7.38 o 
 -13   4  10       46.08       54.07      6.50 o 
 -12   4  10       55.82       56.28      3.77 o 
 -11   4  10       46.70       40.33      2.88 o 
 -10   4  10       27.34       27.68      2.77 o 
  -9   4  10        6.16        3.39      1.32 o 
  -8   4  10        0.20        0.11      1.07 o 
  -7   4  10      127.96      122.55      3.18 o 
  -6   4  10      303.27      308.73      6.10 o 
  -5   4  10      622.89      610.61      5.93 o 
  -4   4  10       82.60       92.25      2.71 o 
  -3   4  10       29.99       37.43      1.79 o 
  -2   4  10        5.71        6.33      1.08 o 
  -1   4  10       10.88       12.83      1.24 o 
   0   4  10      148.65      141.24      3.91 o 
   1   4  10      500.64      471.53      5.35 o 
   2   4  10       20.01       29.73      1.86 o 
   3   4  10       79.44       90.53      2.99 o 
   4   4  10      272.78      269.66      4.81 o 
   5   4  10       59.70       54.78      2.74 o 
   6   4  10        0.98        1.47      1.66 o 
   7   4  10       19.95       19.58      2.40 o 
   8   4  10        5.07        4.21      2.22 o 
   9   4  10        8.94       14.02      9.26 o 
 -13   5  10        0.23       -2.25      8.01 o 
 -12   5  10       33.82       40.45      3.93 o 
 -11   5  10       37.31       45.52      3.48 o 
 -10   5  10       17.36        9.91      1.95 o 
  -9   5  10        2.35        3.06      1.51 o 
  -8   5  10       21.62       21.39      2.09 o 
  -7   5  10      137.10      137.72      3.77 o 
  -6   5  10        0.15       -0.64      1.16 o 
  -5   5  10       40.34       46.68      2.57 o 
  -4   5  10        0.75       -0.92      1.00 o 
  -3   5  10      136.76      129.66      3.16 o 
  -2   5  10      307.71      298.01      4.30 o 
  -1   5  10       75.05       73.82      2.53 o 
   0   5  10        9.00        7.60      1.33 o 
   1   5  10       82.08       81.45      3.01 o 
   2   5  10      108.19      108.44      4.04 o 
   3   5  10        4.54        6.74      1.52 o 
   4   5  10        0.87        0.42      1.55 o 
   5   5  10      108.09      120.84      4.76 o 
   6   5  10       20.53       18.03      2.48 o 
   7   5  10      118.10      130.78      5.33 o 
   8   5  10       66.34       84.91     10.52 o 
 -11   6  10       32.00       32.96      4.03 o 
 -10   6  10        1.24        0.89      1.75 o 
  -9   6  10        0.10       -0.15      1.60 o 
  -8   6  10        1.58        1.78      1.51 o 
  -7   6  10      446.50      426.97      8.24 o 
  -6   6  10      484.86      495.10      6.83 o 
  -5   6  10       29.70       29.79      2.18 o 
  -4   6  10      303.74      307.75      5.06 o 
  -3   6  10       50.75       47.91      2.47 o 
  -2   6  10        1.77        0.98      1.15 o 
  -1   6  10        8.76        5.62      1.31 o 
   0   6  10        8.79       10.87      1.55 o 
   1   6  10        3.44        1.87      1.31 o 
   2   6  10        7.46        4.69      1.60 o 
   3   6  10      195.86      212.54      5.37 o 
   4   6  10       40.73       44.94      3.07 o 
   5   6  10       76.82       70.00      3.78 o 
   6   6  10       79.24       83.97      4.33 o 
   7   6  10       15.33       18.85      4.85 o 
 -10   7  10        0.63       -0.38      3.84 o 
  -9   7  10        0.01       -0.85      1.76 o 
  -8   7  10       13.56       10.26      2.19 o 
  -7   7  10       16.71       16.25      2.17 o 
  -6   7  10       55.48       57.10      4.37 o 
  -5   7  10       92.92       99.04      3.82 o 
  -4   7  10        8.01        7.35      1.75 o 
  -3   7  10        4.70        1.12      1.52 o 
  -2   7  10       99.75      112.11      3.64 o 
  -1   7  10      204.47      200.14      5.06 o 
   0   7  10        3.11        1.02      1.30 o 
   1   7  10       42.54       36.38      2.31 o 
   2   7  10       14.59       14.88      2.01 o 
   3   7  10       27.54       29.26      2.72 o 
   4   7  10       88.25       95.25      4.37 o 
   5   7  10       25.29       28.88      3.26 o 
   6   7  10        7.24       17.78      8.51 o 
  -8   8  10      223.89      225.32     11.68 o 
  -7   8  10       21.23       18.52      2.93 o 
  -6   8  10       22.13       23.54      3.02 o 
  -5   8  10        1.26        0.81      1.84 o 
  -4   8  10        1.51        4.43      1.96 o 
  -3   8  10      243.79      267.00      6.11 o 
  -2   8  10        7.53        3.81      1.83 o 
  -1   8  10        0.49       -0.27      1.79 o 
   0   8  10       11.83        8.51      1.98 o 
   1   8  10        0.16       -1.16      1.88 o 
   2   8  10       30.48       35.38      3.18 o 
   3   8  10        0.13        0.14      2.24 o 
   4   8  10        2.75        1.30      3.12 o 
  -5   9  10        2.68        1.36      4.22 o 
  -4   9  10       48.46       41.87      4.46 o 
  -3   9  10        0.00        0.17      2.40 o 
  -2   9  10       14.40       10.95      3.10 o 
  -1   9  10        2.01        4.84      3.14 o 
   0   9  10        1.58        2.55      3.98 o 
   1   9  10       58.61       74.62     13.27 o 
 -13   0  11       14.26       15.84      5.37 o 
 -11   0  11        0.16       13.95      2.60 o 
  -9   0  11      498.79      481.40      7.27 o 
  -7   0  11        2.22        2.65      1.33 o 
  -5   0  11      328.22      287.41      5.29 o 
  -3   0  11      587.13      555.56      7.15 o 
  -1   0  11     1306.84     1247.52     13.77 o 
   1   0  11      413.65      399.71      6.55 o 
   3   0  11      228.95      208.08      5.24 o 
   5   0  11      332.41      324.99      6.60 o 
   7   0  11       18.32       26.36      3.18 o 
   9   0  11       25.52       24.41      4.38 o 
 -14   1  11        1.66        5.38      7.14 o 
 -13   1  11      155.36      161.63      5.92 o 
 -12   1  11        1.04        3.57      1.75 o 
 -11   1  11       29.12       31.20      2.81 o 
 -10   1  11      142.19      123.81      3.24 o 
  -9   1  11       75.20       69.36      2.44 o 
  -8   1  11      126.79      110.23      2.74 o 
  -7   1  11        3.33        1.37      0.90 o 
  -6   1  11      379.27      382.46      4.50 o 
  -5   1  11      218.99      234.49      3.49 o 
  -4   1  11       37.41       41.59      1.66 o 
  -3   1  11      150.04      142.41      2.34 o 
  -2   1  11        8.06       12.98      1.02 o 
  -1   1  11       43.46       48.04      1.77 o 
   0   1  11       89.22       88.07      2.39 o 
   1   1  11       46.91       50.74      1.95 o 
   2   1  11       40.72       36.19      1.79 o 
   3   1  11       72.96       57.88      2.58 o 
   4   1  11      412.45      394.19      5.18 o 
   5   1  11       53.39       50.06      2.36 o 
   6   1  11       38.48       42.43      2.66 o 
   7   1  11        2.75        1.88      1.53 o 
   8   1  11       85.69      109.56      4.18 o 
   9   1  11       21.56       21.62      3.26 o 
 -14   2  11       11.05       14.52      7.76 o 
 -13   2  11       47.87       47.07      3.56 o 
 -12   2  11       33.93       32.14      2.89 o 
 -11   2  11        0.08       -1.50      1.50 o 
 -10   2  11       77.22       75.20      3.12 o 
  -9   2  11        9.81        6.03      1.35 o 
  -8   2  11      148.96      166.11      3.21 o 
  -7   2  11        4.75        0.99      0.89 o 
  -6   2  11       15.38       13.67      1.23 o 
  -5   2  11      669.69      677.81      6.06 o 
  -4   2  11        8.53        4.02      0.85 o 
  -3   2  11      173.51      170.01      2.60 o 
  -2   2  11        0.92        0.32      0.76 o 
  -1   2  11      699.70      668.82      7.48 o 
   0   2  11      544.66      531.29      5.34 o 
   1   2  11        5.29        8.41      1.11 o 
   2   2  11      583.97      535.82      5.53 o 
   3   2  11        1.22        2.93      1.08 o 
   4   2  11       63.82       65.32      2.53 o 
   5   2  11      505.78      494.69      6.46 o 
   6   2  11       42.08       34.19      2.37 o 
   7   2  11       56.27       58.35      3.25 o 
   8   2  11        7.67        6.24      2.33 o 
   9   2  11       58.49       67.86     12.52 o 
 -13   3  11        8.03        9.42      2.89 o 
 -12   3  11      119.73      111.41      5.10 o 
 -11   3  11        3.20        1.79      1.69 o 
 -10   3  11      112.72      120.64      4.01 o 
  -9   3  11       13.26       10.08      1.54 o 
  -8   3  11       32.62       31.50      2.02 o 
  -7   3  11        8.28        5.52      1.12 o 
  -6   3  11      941.23      910.56      7.74 o 
  -5   3  11        1.66        0.66      0.90 o 
  -4   3  11       66.93       68.09      2.43 o 
  -3   3  11       92.92       88.24      2.25 o 
  -2   3  11      318.30      329.82      4.26 o 
  -1   3  11      106.01       99.23      2.48 o 
   0   3  11       43.33       41.69      1.93 o 
   1   3  11       25.04       16.10      1.32 o 
   2   3  11        1.71        1.31      1.01 o 
   3   3  11       19.00       16.31      1.52 o 
   4   3  11      209.22      213.27      4.69 o 
   5   3  11        2.11        0.18      1.40 o 
   6   3  11       15.65       20.61      2.18 o 
   7   3  11      288.66      311.05      7.32 o 
   8   3  11        4.21        1.31      2.33 o 
 -13   4  11      119.50      172.78     18.53 o 
 -12   4  11      132.26      133.01      4.97 o 
 -11   4  11      105.70      102.95      4.24 o 
 -10   4  11        1.57        2.78      1.62 o 
  -9   4  11        6.08        5.63      1.60 o 
  -8   4  11       55.22       57.43      2.39 o 
  -7   4  11        0.15       -0.32      1.11 o 
  -6   4  11      190.45      179.73      4.57 o 
  -5   4  11       19.23       16.90      1.44 o 
  -4   4  11      230.42      228.34      3.80 o 
  -3   4  11      494.53      495.02      5.60 o 
  -2   4  11      128.15      121.29      3.17 o 
  -1   4  11       19.39       11.69      1.36 o 
   0   4  11      154.40      139.71      3.56 o 
   1   4  11       94.70      108.87      3.36 o 
   2   4  11        3.25        1.71      1.25 o 
   3   4  11       44.85       39.93      2.32 o 
   4   4  11       17.40       20.94      2.07 o 
   5   4  11      107.13       99.59      3.87 o 
   6   4  11       50.47       51.97      3.40 o 
   7   4  11      115.46      115.21      5.32 o 
   8   4  11        2.28       -0.94      5.03 o 
 -12   5  11        0.49        3.66      3.74 o 
 -11   5  11       35.83       31.78      2.97 o 
 -10   5  11        0.90        0.00      1.80 o 
  -9   5  11        3.20        4.01      1.85 o 
  -8   5  11      209.99      212.29      4.94 o 
  -7   5  11      126.62      120.32      3.72 o 
  -6   5  11       52.46       48.49      2.46 o 
  -5   5  11      344.03      334.16      5.61 o 
  -4   5  11        3.85        2.73      1.21 o 
  -3   5  11        1.53        1.74      1.09 o 
  -2   5  11        8.68        6.04      1.35 o 
  -1   5  11      159.64      157.75      4.63 o 
   0   5  11        5.23        4.59      1.39 o 
   1   5  11        7.61        6.90      1.46 o 
   2   5  11       35.94       42.30      2.52 o 
   3   5  11       25.24       24.59      2.27 o 
   4   5  11        0.76       -1.53      1.53 o 
   5   5  11      178.83      204.92      6.35 o 
   6   5  11        0.39        2.87      2.09 o 
   7   5  11       15.39       15.17      4.71 o 
 -11   6  11        2.17        7.95      6.27 o 
 -10   6  11       33.35       28.47      3.05 o 
  -9   6  11       65.04       73.57      3.58 o 
  -8   6  11       11.18        7.48      1.83 o 
  -7   6  11       39.25       43.04      2.59 o 
  -6   6  11       71.04       67.54      3.15 o 
  -5   6  11       61.44       62.07      2.86 o 
  -4   6  11       29.65       26.25      2.01 o 
  -3   6  11       43.41       39.86      2.37 o 
  -2   6  11       72.72       66.98      2.92 o 
  -1   6  11        0.00       -0.85      1.18 o 
   0   6  11       46.89       43.02      2.56 o 
   1   6  11       70.71       72.97      3.07 o 
   2   6  11      159.08      166.26      5.13 o 
   3   6  11      188.25      204.13      6.56 o 
   4   6  11        0.81       -1.47      1.99 o 
   5   6  11        1.98        3.26      2.10 o 
   6   6  11        8.87        5.46      4.92 o 
 -10   7  11       79.89       84.21     12.65 o 
  -9   7  11        0.20        0.82      2.30 o 
  -8   7  11       21.53       19.06      2.48 o 
  -7   7  11      132.99      134.69      5.00 o 
  -6   7  11      104.38      115.82      4.36 o 
  -5   7  11        2.72        2.75      1.67 o 
  -4   7  11        0.48        1.57      1.55 o 
  -3   7  11       52.97       54.19      3.11 o 
  -2   7  11        8.65        5.46      1.58 o 
  -1   7  11        4.83        3.43      1.53 o 
   0   7  11        0.79       -0.06      1.52 o 
   1   7  11        0.61        1.14      1.55 o 
   2   7  11        4.46        2.81      1.83 o 
   3   7  11        0.90        0.28      2.06 o 
   4   7  11        5.00        7.33      2.38 o 
   5   7  11        3.98       -6.26      6.26 o 
  -8   8  11       85.24       82.63     13.77 o 
  -7   8  11        1.23        1.11      2.96 o 
  -6   8  11       35.82       32.98      3.23 o 
  -5   8  11        8.68        8.65      2.22 o 
  -4   8  11        5.25        8.08      2.12 o 
  -3   8  11        5.10        7.81      2.11 o 
  -2   8  11       29.54       31.07      2.76 o 
  -1   8  11        5.47        3.48      1.99 o 
   0   8  11        2.47       -0.32      1.91 o 
   1   8  11       10.24        7.43      2.25 o 
   2   8  11       84.44       88.61      5.81 o 
   3   8  11       73.46       84.57      6.95 o 
  -5   9  11       13.73        9.29      5.45 o 
  -4   9  11       45.22       42.82     10.02 o 
  -3   9  11       58.43       52.88      8.26 o 
  -2   9  11       20.50       24.53      6.17 o 
  -1   9  11       11.73       10.89      4.93 o 
 -14   0  12       66.57       74.37     12.52 o 
 -12   0  12       19.61       40.30      4.40 o 
 -10   0  12      113.10      116.83      5.02 o 
  -8   0  12       98.75       73.86      3.47 o 
  -4   0  12      169.69      212.15      4.37 o 
  -2   0  12      810.65      756.39     10.16 o 
   0   0  12      338.33      339.60      6.02 o 
   2   0  12       62.18       54.07      3.06 o 
   4   0  12       65.96       66.97      3.79 o 
   6   0  12       23.88       18.08      2.84 o 
   8   0  12       72.04       80.17      5.17 o 
 -14   1  12       17.97       13.25      5.45 o 
 -13   1  12       28.19       32.52      3.31 o 
 -12   1  12      106.74      116.08      4.91 o 
 -11   1  12      105.21      103.95      3.89 o 
 -10   1  12       20.46       23.41      1.74 o 
  -9   1  12       14.45       11.86      1.39 o 
  -8   1  12       73.96       66.28      2.39 o 
  -7   1  12        1.87        2.28      1.01 o 
  -6   1  12      385.22      369.22      5.42 o 
  -5   1  12     1199.73     1169.58      9.34 o 
  -4   1  12        5.50        5.52      0.97 o 
  -3   1  12      661.38      622.04      5.91 o 
  -2   1  12      217.42      207.34      3.32 o 
  -1   1  12       56.74       49.42      1.91 o 
   0   1  12      145.75      140.30      3.38 o 
   1   1  12       49.74       51.60      2.05 o 
   2   1  12       29.21       23.80      1.62 o 
   3   1  12        9.08        1.99      1.13 o 
   4   1  12      681.05      623.97      6.93 o 
   5   1  12      158.85      158.64      4.27 o 
   6   1  12       84.68       77.79      3.42 o 
   7   1  12      119.26      142.80      5.09 o 
   8   1  12      206.98      244.58      7.19 o 
 -14   2  12       11.81        6.74      5.58 o 
 -13   2  12       16.12       15.75      2.73 o 
 -12   2  12      225.53      233.65      6.04 o 
 -11   2  12       14.84        9.66      1.96 o 
 -10   2  12       17.81       14.93      1.93 o 
  -9   2  12        6.85        3.10      1.28 o 
  -8   2  12      449.00      435.96      5.56 o 
  -7   2  12      111.39      103.55      2.97 o 
  -6   2  12      336.19      309.19      4.17 o 
  -5   2  12      481.69      444.56      5.34 o 
  -4   2  12      130.74      125.41      2.85 o 
  -3   2  12      368.94      364.55      4.18 o 
  -2   2  12      314.54      313.84      4.13 o 
  -1   2  12       55.49       60.20      2.63 o 
   0   2  12       22.41       22.07      1.53 o 
   1   2  12       65.23       61.44      2.38 o 
   2   2  12      127.42      125.91      3.09 o 
   3   2  12       10.97       12.53      1.37 o 
   4   2  12        0.22        1.27      1.23 o 
   5   2  12       21.56       20.41      1.93 o 
   6   2  12        1.94        0.69      1.65 o 
   7   2  12       10.41       13.22      2.29 o 
   8   2  12        0.17       -2.76      2.76 o 
 -13   3  12       87.99      103.63     10.26 o 
 -12   3  12       44.84       57.66      3.66 o 
 -11   3  12       14.09       20.60      2.22 o 
 -10   3  12      132.11      143.36      5.77 o 
  -9   3  12        0.73       12.08      1.59 o 
  -8   3  12       86.16       86.05      3.05 o 
  -7   3  12       11.05        7.51      1.32 o 
  -6   3  12       99.48      144.40      3.92 o 
  -5   3  12      207.90      210.02      3.48 o 
  -4   3  12      232.53      211.00      3.75 o 
  -3   3  12      120.16      161.96      3.53 o 
  -2   3  12       64.05       58.62      2.32 o 
  -1   3  12      142.57      134.21      3.09 o 
   0   3  12       20.90       24.15      1.69 o 
   1   3  12      131.55      108.57      3.34 o 
   2   3  12      105.91       90.46      3.05 o 
   3   3  12      389.54      363.55      5.14 o 
   4   3  12       23.03       22.39      2.05 o 
   5   3  12        0.26        1.42      1.59 o 
   6   3  12      274.78      325.56      6.13 o 
   7   3  12        3.33        3.38      2.34 o 
   8   3  12        9.90        0.17      5.58 o 
 -12   4  12       13.25       14.31      3.35 o 
 -11   4  12        6.52        4.95      2.54 o 
 -10   4  12      184.03      172.40      5.07 o 
  -9   4  12       47.90       44.37      2.82 o 
  -8   4  12        0.03        1.11      1.31 o 
  -7   4  12      116.45      129.22      5.01 o 
  -6   4  12       38.55       38.60      3.38 o 
  -5   4  12      273.89      268.89      4.29 o 
  -4   4  12        5.28       10.95      1.32 o 
  -3   4  12        5.95        7.28      1.31 o 
  -2   4  12       18.32       21.38      1.77 o 
  -1   4  12       24.18       22.42      1.79 o 
   0   4  12      440.48      481.74      6.26 o 
   1   4  12      106.66      115.71      3.93 o 
   2   4  12       18.59       14.50      1.83 o 
   3   4  12      145.95      154.00      4.72 o 
   4   4  12        6.35        5.32      1.81 o 
   5   4  12       25.33       24.63      2.64 o 
   6   4  12        0.51        2.38      2.02 o 
   7   4  12       16.64        6.89      5.84 o 
 -12   5  12       12.98        9.04      7.32 o 
 -11   5  12       10.50       14.16      2.56 o 
 -10   5  12       34.73       38.06      3.82 o 
  -9   5  12        4.21        4.46      2.29 o 
  -8   5  12       17.28       13.75      2.03 o 
  -7   5  12        0.04       -1.23      1.23 o 
  -6   5  12      167.12      162.01      4.29 o 
  -5   5  12       72.64       70.09      3.13 o 
  -4   5  12        0.11        1.62      1.26 o 
  -3   5  12        0.54        0.05      1.13 o 
  -2   5  12       60.47       54.27      2.58 o 
  -1   5  12      297.59      278.23      5.03 o 
   0   5  12      134.06      122.89      3.95 o 
   1   5  12      298.00      279.89      5.25 o 
   2   5  12        5.20        5.71      1.64 o 
   3   5  12        6.15        4.78      1.78 o 
   4   5  12        0.14       -0.22      1.90 o 
   5   5  12       97.73      105.46      5.11 o 
   6   5  12        0.42        0.51      3.63 o 
 -10   6  12        2.04        1.55      2.51 o 
  -9   6  12       10.86       12.46      2.30 o 
  -8   6  12       84.69       80.00      4.02 o 
  -7   6  12        3.19        1.70      1.59 o 
  -6   6  12        0.12        7.27      1.72 o 
  -5   6  12       24.08       22.55      2.05 o 
  -4   6  12      200.92      204.18      5.02 o 
  -3   6  12       21.71       23.51      2.02 o 
  -2   6  12        0.00        0.21      1.48 o 
  -1   6  12       16.83       15.40      2.07 o 
   0   6  12      184.58      204.48      6.85 o 
   1   6  12       10.34        9.03      1.81 o 
   2   6  12        1.52        4.35      1.94 o 
   3   6  12        0.90       -0.42      1.78 o 
   4   6  12       59.95       66.60      4.49 o 
   5   6  12        5.93        7.01      5.01 o 
  -9   7  12       60.29       59.62     14.94 o 
  -8   7  12      122.33      128.07      5.18 o 
  -7   7  12        0.54       -1.28      1.87 o 
  -6   7  12        9.62        5.90      1.95 o 
  -5   7  12       10.44       11.73      2.16 o 
  -4   7  12       37.50       33.64      2.80 o 
  -3   7  12       92.15       88.40      4.17 o 
  -2   7  12       33.56       28.87      2.65 o 
  -1   7  12       15.99       12.73      2.13 o 
   0   7  12       23.76       19.71      2.46 o 
   1   7  12       62.56       63.48      3.51 o 
   2   7  12       19.50       22.27      2.52 o 
   3   7  12       28.61       21.16      3.10 o 
  -7   8  12        3.63       -0.61      5.03 o 
  -6   8  12       19.90       25.01      3.73 o 
  -5   8  12       37.05       38.98      3.89 o 
  -4   8  12        0.47       -0.67      1.88 o 
  -3   8  12       55.23       63.29      3.69 o 
  -2   8  12       77.53       75.12      4.59 o 
  -1   8  12        1.47       -0.49      2.07 o 
   0   8  12        0.14       -0.58      2.25 o 
   1   8  12       20.09       19.78      3.06 o 
   2   8  12        0.68        2.75      8.26 o 
 -13   0  13      227.54      314.35     10.22 o 
 -11   0  13        4.50        3.84      2.34 o 
  -9   0  13        2.77        0.76      1.57 o 
  -7   0  13      315.32      264.02      5.65 o 
  -5   0  13       72.48       65.79      3.23 o 
  -3   0  13      778.22      729.19     11.07 o 
  -1   0  13       71.21       71.64      3.60 o 
   1   0  13      270.89      260.54      6.32 o 
   3   0  13        9.64        8.50      2.43 o 
   5   0  13       25.45       28.99      4.66 o 
   7   0  13      104.16      118.83      6.02 o 
 -13   1  13        0.60        0.72      2.46 o 
 -12   1  13       26.19       25.40      2.78 o 
 -11   1  13        0.08       -1.53      1.53 o 
 -10   1  13       23.97       26.53      1.97 o 
  -9   1  13        7.32        6.75      1.31 o 
  -8   1  13       62.65       60.86      2.57 o 
  -7   1  13       13.64        9.96      1.26 o 
  -6   1  13       11.44        9.70      1.22 o 
  -5   1  13       16.79       13.35      1.32 o 
  -4   1  13      288.88      275.31      4.38 o 
  -3   1  13      378.85      367.50      4.78 o 
  -2   1  13       94.01       92.02      2.82 o 
  -1   1  13      161.26      168.13      3.19 o 
   0   1  13      161.29      148.73      3.61 o 
   1   1  13      129.99      139.28      3.45 o 
   2   1  13      140.57      126.87      3.29 o 
   3   1  13        0.01        1.25      1.14 o 
   4   1  13       51.41       52.04      2.40 o 
   5   1  13       16.41       16.48      2.05 o 
   6   1  13       37.36       39.27      2.77 o 
   7   1  13        3.64        2.38      1.99 o 
   8   1  13        6.06        3.93      5.41 o 
 -13   2  13       94.27      100.95      7.03 o 
 -12   2  13       19.87       26.84      2.86 o 
 -11   2  13       18.68       16.59      2.95 o 
 -10   2  13        8.70        7.74      1.69 o 
  -9   2  13       22.25       17.91      1.73 o 
  -8   2  13       73.55       80.42      2.84 o 
  -7   2  13        0.21       -0.46      1.05 o 
  -6   2  13       21.54       21.60      1.61 o 
  -5   2  13        4.40        5.58      1.11 o 
  -4   2  13      245.58      243.52      3.83 o 
  -3   2  13       56.95       59.64      2.27 o 
  -2   2  13       95.92       94.23      2.72 o 
  -1   2  13      271.76      264.01      4.06 o 
   0   2  13      182.24      170.06      3.52 o 
   1   2  13       60.46       63.24      2.50 o 
   2   2  13      158.54      152.56      4.07 o 
   3   2  13       19.78       19.60      1.66 o 
   4   2  13       17.79       17.42      1.76 o 
   5   2  13        0.14        0.26      1.54 o 
   6   2  13        8.54        7.93      2.12 o 
   7   2  13        7.25        7.14      2.49 o 
 -13   3  13        0.77       -5.76      6.26 o 
 -12   3  13       30.21       37.62      3.11 o 
 -11   3  13        8.34        9.27      1.99 o 
 -10   3  13        4.04        3.81      1.61 o 
  -9   3  13       19.41       21.97      2.57 o 
  -8   3  13       61.26       57.72      2.74 o 
  -7   3  13        0.05        0.15      1.23 o 
  -6   3  13       17.94       18.61      1.61 o 
  -5   3  13      377.33      364.23      5.59 o 
  -4   3  13       18.11       18.93      1.56 o 
  -3   3  13        7.64        2.45      1.15 o 
  -2   3  13       22.01       16.89      1.62 o 
  -1   3  13       86.83       80.02      2.91 o 
   0   3  13      338.34      314.61      4.81 o 
   1   3  13        3.38        3.67      1.31 o 
   2   3  13        0.22       -0.02      1.31 o 
   3   3  13        4.52        6.72      1.68 o 
   4   3  13       36.62       33.01      2.56 o 
   5   3  13       21.25       14.02      2.10 o 
   6   3  13       11.83        5.91      2.11 o 
   7   3  13       11.37       16.20      6.09 o 
 -12   4  13       47.93       47.22     20.91 o 
 -11   4  13        4.43        4.21      2.05 o 
 -10   4  13        6.78        1.16      1.85 o 
  -9   4  13        6.74        9.48      1.93 o 
  -8   4  13       19.44       15.98      1.92 o 
  -7   4  13       39.76       36.34      2.40 o 
  -6   4  13       82.66       75.83      3.17 o 
  -5   4  13        0.83       -0.17      1.21 o 
  -4   4  13        1.10        0.23      1.15 o 
  -3   4  13       64.87       69.67      2.85 o 
  -2   4  13        1.07       -0.42      1.23 o 
  -1   4  13        0.52        1.87      1.28 o 
   0   4  13      103.08      104.28      3.47 o 
   1   4  13      171.13      175.00      4.65 o 
   2   4  13       81.11       72.45      3.72 o 
   3   4  13        0.67        1.30      1.62 o 
   4   4  13        0.17       -1.25      1.67 o 
   5   4  13       12.59       10.11      2.38 o 
   6   4  13       80.87       94.99     13.65 o 
 -11   5  13       25.63       31.20      4.98 o 
 -10   5  13       94.99      103.04      4.68 o 
  -9   5  13       41.15       45.49      3.24 o 
  -8   5  13        4.55        2.93      1.69 o 
  -7   5  13      217.05      221.68      4.91 o 
  -6   5  13      189.27      190.49      4.54 o 
  -5   5  13        4.04        1.98      1.42 o 
  -4   5  13       32.45       28.59      2.15 o 
  -3   5  13       62.57       52.94      2.62 o 
  -2   5  13        6.28        3.50      1.53 o 
  -1   5  13       32.79       24.27      2.13 o 
   0   5  13      139.82      152.18      4.52 o 
   1   5  13        6.65       10.36      1.84 o 
   2   5  13       37.94       38.69      2.83 o 
   3   5  13        3.25        3.58      1.89 o 
   4   5  13       16.32       16.28      2.50 o 
   5   5  13        4.30        3.59      4.63 o 
   6   5  13        1.97       -1.25      6.51 o 
 -10   6  13        0.06       -5.76      5.76 o 
  -9   6  13       36.47       39.77      3.13 o 
  -8   6  13       26.14       25.98      2.81 o 
  -7   6  13       76.59       76.50      4.32 o 
  -6   6  13        4.54        4.10      1.82 o 
  -5   6  13        7.90        7.72      1.92 o 
  -4   6  13       28.94       29.62      2.50 o 
  -3   6  13       23.87       23.62      2.40 o 
  -2   6  13        0.74        0.82      1.63 o 
  -1   6  13       53.55       40.99      2.78 o 
   0   6  13       31.93       27.65      2.43 o 
   1   6  13      168.50      161.42      4.94 o 
   2   6  13      321.39      344.71      7.89 o 
   3   6  13       21.80       21.37      2.79 o 
  -8   7  13        3.24        0.93      3.61 o 
  -7   7  13       40.65       50.23      4.57 o 
  -6   7  13       98.51       98.62      5.38 o 
  -5   7  13        0.99        1.36      2.01 o 
  -4   7  13       16.87       17.14      2.68 o 
  -3   7  13       18.67       20.97      3.03 o 
  -2   7  13        2.19        1.42      1.88 o 
  -1   7  13       71.62       75.14      3.68 o 
   0   7  13       76.60       75.44      4.09 o 
   1   7  13        1.56        0.36      2.08 o 
   2   7  13        5.48        5.32      2.81 o 
  -6   8  13        2.83       -1.97      4.15 o 
  -5   8  13       17.69       20.24      4.06 o 
  -4   8  13       10.64       10.84      4.24 o 
  -3   8  13        5.74        7.57      4.04 o 
  -2   8  13        4.18        6.88      4.31 o 
  -1   8  13        0.15        5.43      4.29 o 
   0   8  13        8.77       13.02      8.01 o 
 -12   0  14       47.67       48.25      6.34 o 
 -10   0  14       34.28       35.18      3.24 o 
  -8   0  14       17.13        7.61      1.90 o 
  -6   0  14       48.35       47.26      2.99 o 
  -4   0  14      162.05      149.50      4.80 o 
  -2   0  14      205.64      215.86      5.45 o 
   0   0  14      126.69      116.38      4.84 o 
   2   0  14      126.79      127.76      5.33 o 
   4   0  14       88.21       90.34      4.46 o 
   6   0  14        2.69        2.35      2.55 o 
 -13   1  14        1.34       -2.50      5.76 o 
 -12   1  14        0.01        0.39      1.91 o 
 -11   1  14        0.14       -0.37      1.65 o 
 -10   1  14        0.01        0.21      1.46 o 
  -9   1  14       52.83       58.80      2.58 o 
  -8   1  14       21.85       22.79      1.69 o 
  -7   1  14       40.56       38.13      1.98 o 
  -6   1  14       93.30       96.00      2.98 o 
  -5   1  14       29.83       27.14      1.80 o 
  -4   1  14       21.12       23.77      1.70 o 
  -3   1  14       10.27        8.22      1.28 o 
  -2   1  14      129.66      117.28      3.26 o 
  -1   1  14      226.15      228.21      4.74 o 
   0   1  14       62.64       65.40      2.65 o 
   1   1  14      126.54      117.95      3.36 o 
   2   1  14      142.67      138.55      3.73 o 
   3   1  14        0.38       -1.23      1.23 o 
   4   1  14       11.74        6.72      1.60 o 
   5   1  14       29.11       30.56      2.43 o 
   6   1  14        0.47        1.00      1.80 o 
   7   1  14        0.97       -2.77      3.78 o 
 -13   2  14      172.61      221.36     20.03 o 
 -12   2  14        2.30        4.09      2.18 o 
 -11   2  14       10.70       13.08      2.24 o 
 -10   2  14       15.19       22.10      2.05 o 
  -9   2  14       10.87       11.07      1.65 o 
  -8   2  14       16.40       11.61      1.61 o 
  -7   2  14       29.59       21.19      1.71 o 
  -6   2  14       29.93       29.42      1.96 o 
  -5   2  14        0.84       -1.08      1.15 o 
  -4   2  14        9.76        6.96      1.31 o 
  -3   2  14       79.27       73.97      2.62 o 
  -2   2  14       92.29       76.60      2.74 o 
  -1   2  14      114.96      106.66      3.22 o 
   0   2  14       75.00       83.34      2.98 o 
   1   2  14      117.69      120.37      3.42 o 
   2   2  14       45.29       44.05      2.29 o 
   3   2  14        4.13        4.47      1.47 o 
   4   2  14       20.86       19.72      3.21 o 
   5   2  14        8.19        4.73      1.87 o 
   6   2  14        3.10        3.34      2.33 o 
   7   2  14       32.41       42.78      7.39 o 
 -12   3  14        0.01        1.81      2.59 o 
 -11   3  14        0.11        0.14      1.68 o 
 -10   3  14        0.09       -1.55      1.55 o 
  -9   3  14       19.79       21.82      2.07 o 
  -8   3  14       85.77       93.00      3.34 o 
  -7   3  14       66.32       64.27      2.91 o 
  -6   3  14       16.60       11.53      1.53 o 
  -5   3  14        2.61        0.59      1.28 o 
  -4   3  14       52.45       50.73      2.67 o 
  -3   3  14       66.28       66.96      3.01 o 
  -2   3  14       11.93       14.01      2.01 o 
  -1   3  14      179.11      178.46      4.05 o 
   0   3  14      151.28      145.66      4.07 o 
   1   3  14        0.88        0.81      1.41 o 
   2   3  14       25.99       27.25      2.12 o 
   3   3  14       21.42       20.98      2.34 o 
   4   3  14       16.48       13.86      2.14 o 
   5   3  14      153.05      163.53      5.21 o 
   6   3  14       29.52       18.07      5.06 o 
 -12   4  14        3.16        0.25      7.76 o 
 -11   4  14       39.65       45.90      4.88 o 
 -10   4  14       44.45       44.93      3.04 o 
  -9   4  14       14.04       14.04      2.04 o 
  -8   4  14        0.29        1.12      1.50 o 
  -7   4  14       37.49       35.95      2.57 o 
  -6   4  14       56.50       51.28      2.90 o 
  -5   4  14        8.17        4.79      1.55 o 
  -4   4  14       29.18       27.35      2.23 o 
  -3   4  14      168.84      169.34      4.43 o 
  -2   4  14       40.03       47.22      2.55 o 
  -1   4  14       40.05       39.90      2.74 o 
   0   4  14       63.62       57.16      2.95 o 
   1   4  14      125.23      129.37      4.30 o 
   2   4  14      138.17      140.36      5.01 o 
   3   4  14       24.54       26.02      2.65 o 
   4   4  14       11.60        7.80      2.15 o 
   5   4  14        4.50        6.23      3.98 o 
 -10   5  14       29.49       29.16      3.85 o 
  -9   5  14       43.47       47.20      3.43 o 
  -8   5  14       25.32       24.61      2.37 o 
  -7   5  14       17.11       17.24      2.24 o 
  -6   5  14        0.01       -0.20      1.61 o 
  -5   5  14       65.94       64.82      3.54 o 
  -4   5  14       29.76       29.61      2.73 o 
  -3   5  14      139.32      154.97      4.28 o 
  -2   5  14       28.94       29.78      2.40 o 
  -1   5  14       15.14       10.59      1.89 o 
   0   5  14       21.42       25.06      2.67 o 
   1   5  14      105.24      100.35      3.94 o 
   2   5  14       93.91      108.87      4.44 o 
   3   5  14       33.93       35.77      3.33 o 
   4   5  14       56.71       57.88      6.61 o 
  -9   6  14        0.19       -0.95      3.46 o 
  -8   6  14       96.42       95.25      6.09 o 
  -7   6  14        3.00       -0.34      2.31 o 
  -6   6  14       79.15       84.26      4.13 o 
  -5   6  14       74.12       79.11      4.70 o 
  -4   6  14       23.21       20.37      2.74 o 
  -3   6  14        4.26        4.85      1.92 o 
  -2   6  14       67.06       64.08      3.54 o 
  -1   6  14       16.89       16.34      2.32 o 
   0   6  14       10.99       10.14      2.07 o 
   1   6  14       63.55       61.11      3.52 o 
   2   6  14       38.26       33.61      3.15 o 
   3   6  14      183.30      219.35     20.78 o 
  -7   7  14        0.22        2.66      4.38 o 
  -6   7  14        0.27       -1.12      3.30 o 
  -5   7  14        2.52        2.57      2.75 o 
  -4   7  14       12.76       10.56      2.53 o 
  -3   7  14        1.15        1.12      2.20 o 
  -2   7  14        0.17       -0.08      1.97 o 
  -1   7  14        0.07       -0.33      2.02 o 
   0   7  14        3.91        9.25      3.16 o 
   1   7  14       91.20      128.90     14.86 o 
 -11   0  15      111.79      131.95      6.85 o 
  -9   0  15        0.00       32.80      7.51 o 
  -7   0  15       35.66       35.17      3.13 o 
  -5   0  15        5.50        3.06      1.73 o 
  -3   0  15      274.99      265.36      6.27 o 
  -1   0  15        7.31        3.52      1.84 o 
   1   0  15       25.79       23.80      2.71 o 
   3   0  15       30.46       41.16      3.50 o 
   5   0  15        1.94        3.40      2.73 o 
 -12   1  15        0.31        1.71      2.38 o 
 -11   1  15        1.46        2.08      2.00 o 
 -10   1  15        0.06        0.47      1.61 o 
  -9   1  15        2.36       -1.29      1.29 o 
  -8   1  15      117.80      121.83      3.68 o 
  -7   1  15       13.67        9.97      1.56 o 
  -6   1  15        9.59        9.58      1.66 o 
  -5   1  15        2.96        3.64      1.27 o 
  -4   1  15       72.56       73.19      2.68 o 
  -3   1  15       80.34       70.61      2.66 o 
  -2   1  15       96.76      101.43      3.18 o 
  -1   1  15        9.69        6.61      1.37 o 
   0   1  15       19.75       16.34      1.70 o 
   1   1  15        0.02       -0.94      1.24 o 
   2   1  15       67.24       69.45      2.98 o 
   3   1  15       70.87       69.58      3.76 o 
   4   1  15        2.85        5.54      1.71 o 
   5   1  15        9.17        5.91      2.03 o 
   6   1  15       24.92       25.29      9.01 o 
 -12   2  15       22.68       32.35      3.39 o 
 -11   2  15       14.76       19.53      3.19 o 
 -10   2  15       74.44       74.06      3.24 o 
  -9   2  15       64.25       61.49      2.90 o 
  -8   2  15        0.39       -0.77      1.39 o 
  -7   2  15      216.28      191.76      4.60 o 
  -6   2  15      212.91      201.84      4.41 o 
  -5   2  15       89.75       78.26      3.19 o 
  -4   2  15        2.06       -0.37      1.36 o 
  -3   2  15       50.40       40.74      2.65 o 
  -2   2  15      100.16       88.03      3.09 o 
  -1   2  15       27.75       27.05      1.93 o 
   0   2  15       37.95       36.67      2.22 o 
   1   2  15       93.60       87.37      3.35 o 
   2   2  15        0.60       -1.25      1.39 o 
   3   2  15       85.06       74.38      3.47 o 
   4   2  15       89.94       92.83      4.16 o 
   5   2  15       40.39       41.15      4.73 o 
 -12   3  15       18.19       36.60      5.67 o 
 -11   3  15        1.24        0.51      2.06 o 
 -10   3  15        3.92        6.40      1.85 o 
  -9   3  15        0.08        2.76      1.56 o 
  -8   3  15      174.37      168.52      4.83 o 
  -7   3  15       44.30       44.59      3.16 o 
  -6   3  15        7.90       12.87      1.94 o 
  -5   3  15       36.66       35.22      2.47 o 
  -4   3  15       28.23       26.73      2.31 o 
  -3   3  15      205.55      222.04      4.76 o 
  -2   3  15        1.96        1.12      1.42 o 
  -1   3  15       28.92       23.14      2.07 o 
   0   3  15      134.55      127.57      4.15 o 
   1   3  15       21.63       25.76      2.28 o 
   2   3  15      183.36      184.22      5.21 o 
   3   3  15        5.71       14.17      2.25 o 
   4   3  15       47.09       58.64      3.79 o 
   5   3  15        7.90       11.89      3.65 o 
 -11   4  15      100.59      124.57      9.68 o 
 -10   4  15        5.99        2.69      2.58 o 
  -9   4  15       11.41        9.12      2.09 o 
  -8   4  15       21.46       23.29      2.45 o 
  -7   4  15        0.81        0.08      1.77 o 
  -6   4  15        2.16        3.19      1.84 o 
  -5   4  15       89.05       85.09      6.05 o 
  -4   4  15       54.55       50.03      2.82 o 
  -3   4  15        5.05        6.03      1.67 o 
  -2   4  15       26.87       17.51      2.41 o 
  -1   4  15      101.88      101.40      3.78 o 
   0   4  15        3.58        3.12      1.69 o 
   1   4  15        8.17        3.92      1.74 o 
   2   4  15        9.71       10.90      2.19 o 
   3   4  15      158.13      173.05      5.75 o 
   4   4  15       15.48       15.84      3.82 o 
 -10   5  15       48.52       59.85     12.52 o 
  -9   5  15        0.61        3.24      3.27 o 
  -8   5  15       68.87       73.94      4.22 o 
  -7   5  15       42.89       45.04      3.23 o 
  -6   5  15        3.32        3.75      1.94 o 
  -5   5  15        2.61        2.73      1.85 o 
  -4   5  15       16.40       16.49      2.74 o 
  -3   5  15        9.22        4.54      1.88 o 
  -2   5  15        8.36        7.05      1.99 o 
  -1   5  15       96.63      105.89      4.19 o 
   0   5  15      153.53      147.60      4.78 o 
   1   5  15      114.30      115.88      4.59 o 
   2   5  15        0.06       -1.21      2.30 o 
   3   5  15       40.28       38.99     14.15 o 
  -8   6  15        1.30       -4.06      4.06 o 
  -7   6  15        6.28       -0.23      3.35 o 
  -6   6  15       18.92       18.08      3.28 o 
  -5   6  15        1.23        1.18      2.13 o 
  -4   6  15       47.21       50.76      3.74 o 
  -3   6  15       27.34       25.03      2.81 o 
  -2   6  15       63.35       70.53      3.78 o 
  -1   6  15        9.77       10.74      2.23 o 
   0   6  15       12.82       10.83      2.48 o 
   1   6  15       22.96       26.35      5.54 o 
  -3   7  15       14.28       17.46      5.66 o 
  -2   7  15       42.78       40.75      5.85 o 
  -1   7  15        1.44        2.00      4.78 o 
 -12   0  16      103.20      111.68     14.27 o 
 -10   0  16      123.90      158.50      7.05 o 
  -8   0  16       29.93       60.96      3.96 o 
  -6   0  16        8.96        8.03      2.21 o 
  -4   0  16        3.71        7.23      2.02 o 
  -2   0  16        1.50        0.81      1.72 o 
   0   0  16        1.80        7.49      2.21 o 
   2   0  16        7.06        5.04      2.23 o 
   4   0  16       15.69       13.69      3.23 o 
 -12   1  16       32.21       29.52      5.19 o 
 -11   1  16       22.54       25.59      3.05 o 
 -10   1  16        6.90        8.47      1.94 o 
  -9   1  16       25.22       24.93      2.39 o 
  -8   1  16       30.22       27.59      2.39 o 
  -7   1  16       73.42       64.07      3.07 o 
  -6   1  16       88.04       93.11      3.53 o 
  -5   1  16       66.89       69.46      2.86 o 
  -4   1  16       24.14       27.23      1.94 o 
  -3   1  16        0.04       -0.80      1.18 o 
  -2   1  16       46.80       48.22      2.41 o 
  -1   1  16       10.45        8.19      1.51 o 
   0   1  16       16.39       19.34      1.89 o 
   1   1  16       15.42       15.19      1.86 o 
   2   1  16       10.39        6.88      1.66 o 
   3   1  16        0.05        1.68      1.69 o 
   4   1  16       15.99       17.84      2.91 o 
   5   1  16       58.79       45.07     11.52 o 
 -11   2  16        0.96       -0.95      2.15 o 
 -10   2  16      132.01      144.48      4.66 o 
  -9   2  16       77.41       81.73      3.82 o 
  -8   2  16      149.21      155.55      6.07 o 
  -7   2  16      118.53      119.92      4.24 o 
  -6   2  16       13.29       12.78      1.81 o 
  -5   2  16       18.36       12.80      1.73 o 
  -4   2  16        0.47        0.51      1.33 o 
  -3   2  16        2.93        2.75      1.45 o 
  -2   2  16       16.34       17.30      1.95 o 
  -1   2  16       11.34        6.27      1.61 o 
   0   2  16        5.73        4.59      1.57 o 
   1   2  16        1.71        2.26      1.62 o 
   2   2  16       52.51       48.53      2.92 o 
   3   2  16        6.91        3.38      1.93 o 
   4   2  16       27.71       45.54      5.12 o 
 -11   3  16       45.58       42.62      5.25 o 
 -10   3  16       30.84       33.73      3.44 o 
  -9   3  16      112.97      122.34      4.87 o 
  -8   3  16        2.96        0.73      1.79 o 
  -7   3  16      172.23      188.63      6.59 o 
  -6   3  16        2.77        0.26      1.61 o 
  -5   3  16       57.66       47.85      2.93 o 
  -4   3  16        9.54       11.93      1.90 o 
  -3   3  16       78.21       76.17      3.42 o 
  -2   3  16        5.25        3.07      1.60 o 
  -1   3  16       39.70       44.64      2.87 o 
   0   3  16        1.50        0.65      1.62 o 
   1   3  16      133.65      137.21      4.81 o 
   2   3  16        0.56       -1.25      1.90 o 
   3   3  16       36.07       36.37      5.74 o 
   4   3  16        2.53        3.30      4.99 o 
 -10   4  16        3.41        2.53      4.45 o 
  -9   4  16       76.02       86.79      5.74 o 
  -8   4  16       21.74       18.32      2.56 o 
  -7   4  16       11.81       11.98      2.27 o 
  -6   4  16        2.76        4.29      2.05 o 
  -5   4  16       25.81       23.97      2.73 o 
  -4   4  16        0.04        4.62      1.71 o 
  -3   4  16        0.37        1.70      1.63 o 
  -2   4  16       56.72       55.36      3.12 o 
  -1   4  16        2.11        4.12      1.82 o 
   0   4  16        1.77        3.61      1.79 o 
   1   4  16        0.15        0.69      1.79 o 
   2   4  16        1.11       -1.95      2.93 o 
   3   4  16      107.79      124.06     11.01 o 
  -8   5  16        0.12        0.84      3.40 o 
  -7   5  16       18.45       17.50      3.23 o 
  -6   5  16        0.76       -1.66      1.95 o 
  -5   5  16       23.15       24.02      2.68 o 
  -4   5  16       29.75       29.00      3.29 o 
  -3   5  16       91.61       92.75      4.45 o 
  -2   5  16       15.93       19.18      2.51 o 
  -1   5  16       19.85       14.38      2.42 o 
   0   5  16       68.76       71.74      5.05 o 
   1   5  16        3.95       -0.72      3.77 o 
   2   5  16        0.34        8.20      5.04 o 
  -5   6  16        0.06        1.00      6.26 o 
  -4   6  16        0.05        1.25      6.26 o 
  -3   6  16        0.26        2.09      4.39 o 
  -2   6  16       43.04       45.38      5.21 o 
  -1   6  16        9.38        5.38      4.02 o 
 -11   0  17       27.88       37.56     10.02 o 
  -9   0  17       44.41       51.71      4.99 o 
  -7   0  17        3.89        2.28      2.23 o 
  -5   0  17        0.46        0.93      1.86 o 
  -3   0  17       29.58       24.77      2.91 o 
  -1   0  17      462.07      475.86     12.54 o 
   1   0  17        4.14        5.82      2.31 o 
   3   0  17       70.39       86.70      7.07 o 
 -11   1  17       56.36       74.56      7.04 o 
 -10   1  17        3.41        8.59      3.01 o 
  -9   1  17       93.29       99.18      4.38 o 
  -8   1  17       33.27       40.08      2.84 o 
  -7   1  17        0.18       -0.13      1.53 o 
  -6   1  17       47.67       51.17      3.55 o 
  -5   1  17      190.07      211.10      5.84 o 
  -4   1  17       25.82       31.92      2.23 o 
  -3   1  17       32.29       33.21      2.20 o 
  -2   1  17      104.79      105.96      3.54 o 
  -1   1  17       73.25       78.28      3.11 o 
   0   1  17        0.78        1.80      1.49 o 
   1   1  17      129.09      141.76      4.28 o 
   2   1  17        2.24       -0.06      1.58 o 
   3   1  17        0.01       -1.71      2.78 o 
 -10   2  17        1.01        4.61      2.51 o 
  -9   2  17        0.48       -1.26      1.73 o 
  -8   2  17        1.86        2.10      1.74 o 
  -7   2  17        1.31        2.72      1.69 o 
  -6   2  17        2.46        1.58      1.64 o 
  -5   2  17        5.38        8.23      1.73 o 
  -4   2  17        1.92        1.42      1.64 o 
  -3   2  17        0.29        2.85      1.62 o 
  -2   2  17       64.32       67.00      3.34 o 
  -1   2  17        1.69        1.38      1.62 o 
   0   2  17      104.50       87.86      3.72 o 
   1   2  17       77.98       90.52      3.86 o 
   2   2  17        3.97        3.79      2.68 o 
   3   2  17       44.76       46.83     10.02 o 
 -10   3  17        1.84       -7.01      7.26 o 
  -9   3  17        5.22        7.67      3.15 o 
  -8   3  17       13.86       14.53      2.47 o 
  -7   3  17       45.61       47.91      3.48 o 
  -6   3  17       25.48       18.01      2.39 o 
  -5   3  17        0.95       -0.20      1.67 o 
  -4   3  17        3.32        3.34      1.73 o 
  -3   3  17       65.38       61.91      3.37 o 
  -2   3  17       17.59       19.43      2.22 o 
  -1   3  17       13.73       12.75      2.10 o 
   0   3  17       44.73       44.75      2.90 o 
   1   3  17        1.94       -1.28      2.35 o 
  -9   4  17       75.08       71.11     11.52 o 
  -8   4  17        4.13        2.44      3.60 o 
  -7   4  17       59.91       76.16      5.06 o 
  -6   4  17        5.44        1.45      2.03 o 
  -5   4  17       12.62       11.41      2.41 o 
  -4   4  17       60.51       67.42      4.52 o 
  -3   4  17       85.65       88.77      4.12 o 
  -2   4  17        3.83        6.17      2.06 o 
  -1   4  17        0.09        1.50      1.94 o 
   0   4  17       31.60       33.67      4.67 o 
  -7   5  17        3.80        5.26      6.51 o 
  -6   5  17       20.63       24.41      5.83 o 
  -5   5  17       19.89       22.54      8.76 o 
  -4   5  17       29.01       28.80      9.01 o 
  -3   5  17       31.73       35.06     10.02 o 
  -2   5  17       65.73       62.20      6.92 o 
  -1   5  17        0.20        0.29      4.56 o 
   0   5  17       31.75       29.30      9.52 o 
 -10   0  18       54.36       54.59     10.77 o 
  -8   0  18       42.94       37.63      4.14 o 
  -6   0  18       22.21       20.25      3.08 o 
  -4   0  18        0.46       -0.74      2.02 o 
  -2   0  18       24.39       28.79      3.48 o 
   0   0  18       35.54       43.55      3.71 o 
   2   0  18       11.40       19.91      5.40 o 
 -10   1  18       12.82       13.77      7.76 o 
  -9   1  18        2.87        2.85      2.57 o 
  -8   1  18        7.45        3.45      1.98 o 
  -7   1  18       31.09       27.84      2.45 o 
  -6   1  18       20.08       31.40      2.56 o 
  -5   1  18       26.76       33.61      2.49 o 
  -4   1  18       44.65       45.03      3.02 o 
  -3   1  18       36.07       29.01      2.39 o 
  -2   1  18        3.64        2.03      1.66 o 
  -1   1  18       50.29       54.66      3.05 o 
   0   1  18        3.39        3.62      1.72 o 
   1   1  18       11.66        9.14      2.73 o 
   2   1  18       10.39        6.98      6.76 o 
  -9   2  18      125.29      129.52      7.97 o 
  -8   2  18       13.14       16.07      5.83 o 
  -7   2  18       70.01       74.16      4.03 o 
  -6   2  18        8.49        5.93      1.99 o 
  -5   2  18       32.52       33.05      2.69 o 
  -4   2  18        0.32       -1.10      1.60 o 
  -3   2  18       10.46        8.98      1.96 o 
  -2   2  18        8.51        6.92      1.94 o 
  -1   2  18       24.68       30.28      2.65 o 
   0   2  18      125.01      137.84      6.56 o 
   1   2  18       22.94       25.79      5.84 o 
  -7   3  18       10.81        7.05      4.59 o 
  -6   3  18        8.29        2.93      2.51 o 
  -5   3  18       12.11       13.16      2.21 o 
  -4   3  18       60.90       68.77      3.52 o 
  -3   3  18       35.81       42.60      2.98 o 
  -2   3  18       91.28       91.46      6.85 o 
  -1   3  18        0.91        6.65      4.67 o 
   0   3  18       22.89       11.77      7.01 o 
  -6   4  18       46.16       70.86     11.52 o 
  -5   4  18        6.88       11.02      6.76 o 
  -4   4  18        0.20        0.41      6.12 o 
  -3   4  18        3.56        8.39      5.20 o 
  -2   4  18        7.94       13.77      7.76 o 
  -7   0  19        1.29        3.59      3.72 o 
  -5   0  19      259.31      264.52     14.32 o 
  -3   0  19        7.28       11.14      3.66 o 
  -1   0  19      198.63      212.53     17.07 o 
  -8   1  19       39.88       52.12      5.39 o 
  -7   1  19       73.47       89.59      6.03 o 
  -6   1  19        0.10       -2.47      2.47 o 
  -5   1  19       13.22        9.40      3.17 o 
  -4   1  19        0.04       -2.00      2.25 o 
  -3   1  19       12.88       10.84      2.97 o 
  -2   1  19       13.12       14.14      4.57 o 
  -7   2  19       13.07        3.00      6.76 o 
  -6   2  19        0.23       -1.48      3.77 o 
  -5   2  19       34.55       40.32      8.03 o 
  -4   2  19       63.61       74.71     10.03 o 
  -3   2  19      131.18      136.47     15.27 o 
  -5   3  19        0.32       -1.62      4.68 o 
                                                 
